# Supplementary material for: Magnified Sediment Export of Small Mountainous Rivers in Taiwan: Chain Reactions from Increased Rainfall Intensity under Global Warming
Source: PLoS One. 2015 Sep 15;10(9):e0138283. doi: 10.1371/journal.pone.0138283 (PMC4570790; doi:10.1371/journal.pone.0138283)
Supplement: S1 Table — (XLSX) [file pone.0138283.s001.xlsx]

## Sheet: TableA
Year	Month	Day	DailyQ(km3)	DailyQs(Mt/d)	DailyQs/DailyQ
1970	1	1	0.0226	0.01116	0.493805
1970	1	2	0.0217	0.01104	0.508756
1970	1	3	0.0212	0.01049	0.494811
1970	1	4	0.02247	0.01053	0.468625
1970	1	5	0.02277	0.01116	0.490119
1970	1	6	0.02192	0.01142	0.520985
1970	1	7	0.02136	0.0113	0.529026
1970	1	8	0.02122	0.01182	0.557022
1970	1	9	0.02116	0.01144	0.540643
1970	1	10	0.02176	0.01148	0.527574
1970	1	11	0.02189	0.01172	0.535404
1970	1	12	0.02104	0.01117	0.530894
1970	1	13	0.02104	0.01154	0.548479
1970	1	14	0.03603	0.01854	0.514571
1970	1	15	0.04461	0.05368	1.20332
1970	1	16	0.03916	0.05341	1.36389
1970	1	17	0.03091	0.02029	0.656422
1970	1	18	0.02898	0.01719	0.593168
1970	1	19	0.02588	0.01615	0.624034
1970	1	20	0.02725	0.01601	0.587523
1970	1	21	0.02613	0.01526	0.584003
1970	1	22	0.02509	0.014	0.557991
1970	1	23	0.0236	0.01221	0.517373
1970	1	24	0.02397	0.01407	0.586984
1970	1	25	0.02534	0.01408	0.555643
1970	1	26	0.02369	0.01338	0.564795
1970	1	27	0.02335	0.01195	0.511777
1970	1	28	0.02239	0.01153	0.514962
1970	1	29	0.02126	0.01058	0.497648
1970	1	30	0.02246	0.01165	0.5187
1970	1	31	0.02252	0.01174	0.521314
1970	2	1	0.02063	0.01053	0.510422
1970	2	2	0.01931	0.00957	0.495598
1970	2	3	0.0186	0.0091	0.489247
1970	2	4	0.01857	0.00928	0.499731
1970	2	5	0.01843	0.00909	0.493218
1970	2	6	0.01843	0.00903	0.489962
1970	2	7	0.01781	0.00858	0.481752
1970	2	8	0.01676	0.00796	0.47494
1970	2	9	0.0164	0.00768	0.468293
1970	2	10	0.01595	0.00738	0.462696
1970	2	11	0.01525	0.00685	0.44918
1970	2	12	0.01567	0.00667	0.425654
1970	2	13	0.01513	0.00634	0.419035
1970	2	14	0.01482	0.00613	0.41363
1970	2	15	0.01412	0.00589	0.417139
1970	2	16	0.014	0.00567	0.405
1970	2	17	0.01372	0.00549	0.400146
1970	2	18	0.01328	0.00554	0.417169
1970	2	19	0.01274	0.00538	0.422292
1970	2	20	0.01246	0.00523	0.419743
1970	2	21	0.01267	0.00511	0.403315
1970	2	22	0.0127	0.00512	0.40315
1970	2	23	0.01237	0.00479	0.387227
1970	2	24	0.01237	0.00478	0.386419
1970	2	25	0.0121	0.00468	0.386777
1970	2	26	0.01179	0.00472	0.400339
1970	2	27	0.013	0.00486	0.373846
1970	2	28	0.01425	0.00526	0.369123
1970	3	1	0.01423	0.00527	0.370344
1970	3	2	0.01354	0.00526	0.388479
1970	3	3	0.02166	0.00787	0.363343
1970	3	4	0.02337	0.01257	0.537869
1970	3	5	0.03222	0.01815	0.563315
1970	3	6	0.02353	0.01156	0.491288
1970	3	7	0.02002	0.01026	0.512488
1970	3	8	0.02177	0.01049	0.481856
1970	3	9	0.02076	0.01101	0.530347
1970	3	10	0.02177	0.0132	0.606339
1970	3	11	0.02962	0.01746	0.589467
1970	3	12	0.03296	0.02116	0.64199
1970	3	13	0.02739	0.01767	0.645126
1970	3	14	0.02318	0.01534	0.661777
1970	3	15	0.02118	0.01354	0.639282
1970	3	16	0.02317	0.01525	0.658179
1970	3	17	0.03124	0.02199	0.703905
1970	3	18	0.04485	0.04767	1.06288
1970	3	19	0.04417	0.04255	0.963324
1970	3	20	0.04178	0.03467	0.829823
1970	3	21	0.0334	0.02868	0.858683
1970	3	22	0.02834	0.02362	0.833451
1970	3	23	0.02507	0.01814	0.723574
1970	3	24	0.02398	0.01684	0.702252
1970	3	25	0.02309	0.01554	0.673019
1970	3	26	0.02261	0.0147	0.650155
1970	3	27	0.02354	0.0151	0.641461
1970	3	28	0.02582	0.01579	0.611541
1970	3	29	0.02566	0.01523	0.593531
1970	3	30	0.02194	0.01284	0.585232
1970	3	31	0.02014	0.01097	0.544687
1970	4	1	0.01912	0.01021	0.533996
1970	4	2	0.02021	0.01078	0.533399
1970	4	3	0.02055	0.01067	0.519221
1970	4	4	0.01971	0.01024	0.519533
1970	4	5	0.01801	0.00875	0.485841
1970	4	6	0.01697	0.00793	0.467295
1970	4	7	0.01624	0.00734	0.45197
1970	4	8	0.01561	0.00682	0.436899
1970	4	9	0.01493	0.00639	0.427997
1970	4	10	0.01459	0.00616	0.422207
1970	4	11	0.01445	0.00611	0.422837
1970	4	12	0.01417	0.00587	0.414255
1970	4	13	0.0142	0.00586	0.412676
1970	4	14	0.01404	0.00563	0.400997
1970	4	15	0.01395	0.00555	0.397849
1970	4	16	0.02038	0.01655	0.812071
1970	4	17	0.0263	0.01905	0.724335
1970	4	18	0.02113	0.013	0.615239
1970	4	19	0.01742	0.01148	0.659013
1970	4	20	0.01768	0.01115	0.630656
1970	4	21	0.01759	0.01047	0.595225
1970	4	22	0.01485	0.00965	0.649832
1970	4	23	0.01482	0.00917	0.618758
1970	4	24	0.01542	0.00903	0.585603
1970	4	25	0.015	0.00839	0.559333
1970	4	26	0.01373	0.00804	0.585579
1970	4	27	0.01311	0.00759	0.578947
1970	4	28	0.01337	0.00731	0.546746
1970	4	29	0.01294	0.00698	0.539413
1970	4	30	0.01304	0.00675	0.517638
1970	5	1	0.01276	0.00666	0.521944
1970	5	2	0.01245	0.00662	0.531727
1970	5	3	0.0133	0.00879	0.660902
1970	5	4	0.01378	0.00961	0.697388
1970	5	5	0.0132	0.00878	0.665152
1970	5	6	0.0132	0.00878	0.665152
1970	5	7	0.01697	0.00949	0.559222
1970	5	8	0.01765	0.0151	0.855524
1970	5	9	0.01601	0.01313	0.820112
1970	5	10	0.02845	0.0221	0.776801
1970	5	11	0.04634	0.04302	0.928356
1970	5	12	0.03521	0.02133	0.605794
1970	5	13	0.043	0.02804	0.652093
1970	5	14	0.11277	0.11286	1.0008
1970	5	15	0.08346	0.08439	1.01114
1970	5	16	0.06666	0.05584	0.837684
1970	5	17	0.05891	0.04541	0.770837
1970	5	18	0.04783	0.03257	0.680953
1970	5	19	0.04173	0.02558	0.612988
1970	5	20	0.06578	0.06477	0.984646
1970	5	21	0.0494	0.03504	0.709312
1970	5	22	0.04468	0.03005	0.67256
1970	5	23	0.03901	0.02229	0.571392
1970	5	24	0.03316	0.01638	0.493969
1970	5	25	0.03132	0.01438	0.459132
1970	5	26	0.04457	0.02313	0.518959
1970	5	27	0.06633	0.0334	0.503543
1970	5	28	0.04938	0.021	0.425273
1970	5	29	0.05017	0.0244	0.486346
1970	5	30	0.05503	0.033	0.599673
1970	5	31	0.03937	0.01768	0.449073
1970	6	1	0.0321	0.00959	0.298754
1970	6	2	0.03149	0.0108	0.342966
1970	6	3	0.02751	0.00782	0.28426
1970	6	4	0.0319	0.01711	0.536364
1970	6	5	0.03878	0.02566	0.661681
1970	6	6	0.03942	0.02375	0.602486
1970	6	7	0.03435	0.019	0.55313
1970	6	8	0.03025	0.01686	0.557355
1970	6	9	0.03792	0.01966	0.51846
1970	6	10	0.08004	0.08025	1.00262
1970	6	11	0.055	0.03215	0.584545
1970	6	12	0.08782	0.08467	0.964131
1970	6	13	0.21228	0.78193	3.68348
1970	6	14	0.11484	0.28059	2.44331
1970	6	15	0.082	0.13408	1.63512
1970	6	16	0.06276	0.07256	1.15615
1970	6	17	0.05342	0.05429	1.01629
1970	6	18	0.04824	0.0455	0.943201
1970	6	19	0.04313	0.03791	0.878971
1970	6	20	0.05135	0.04361	0.84927
1970	6	21	0.05766	0.06528	1.13215
1970	6	22	0.06732	0.09975	1.48173
1970	6	23	0.07053	0.09119	1.29292
1970	6	24	0.09027	0.13575	1.50382
1970	6	25	0.07929	0.12482	1.57422
1970	6	26	0.05859	0.05845	0.997611
1970	6	27	0.07509	0.08449	1.12518
1970	6	28	0.06932	0.07129	1.02842
1970	6	29	0.05128	0.04137	0.806747
1970	6	30	0.04272	0.02702	0.632491
1970	7	1	0.03654	0.02077	0.568418
1970	7	2	0.03065	0.01575	0.513866
1970	7	3	0.04295	0.01953	0.454715
1970	7	4	0.03471	0.01506	0.433881
1970	7	5	0.03012	0.01123	0.372842
1970	7	6	0.03825	0.0127	0.332026
1970	7	7	0.04319	0.01459	0.33781
1970	7	8	0.05774	0.02516	0.435746
1970	7	9	0.10159	0.07314	0.719953
1970	7	10	0.20064	0.28443	1.41761
1970	7	11	0.20711	0.25155	1.21457
1970	7	12	0.09393	0.04977	0.529863
1970	7	13	0.06646	0.02812	0.423112
1970	7	14	0.0678	0.0317	0.467552
1970	7	15	0.12883	0.42879	3.32834
1970	7	16	0.08655	0.08834	1.02068
1970	7	17	0.06819	0.04673	0.685291
1970	7	18	0.05894	0.03477	0.589922
1970	7	19	0.04594	0.02238	0.487157
1970	7	20	0.03887	0.01548	0.398251
1970	7	21	0.03362	0.01131	0.336407
1970	7	22	0.03136	0.00947	0.301977
1970	7	23	0.03121	0.00896	0.287087
1970	7	24	0.02672	0.00768	0.287425
1970	7	25	0.02531	0.00724	0.286053
1970	7	26	0.02427	0.00672	0.276885
1970	7	27	0.02336	0.00638	0.273116
1970	7	28	0.02288	0.00629	0.274913
1970	7	29	0.02306	0.00776	0.336513
1970	7	30	0.02245	0.00712	0.317149
1970	7	31	0.02127	0.00681	0.320169
1970	8	1	0.02813	0.00949	0.337362
1970	8	2	0.04434	0.03413	0.769734
1970	8	3	0.0636	0.03898	0.612893
1970	8	4	0.0532	0.02373	0.446053
1970	8	5	0.04651	0.01804	0.387874
1970	8	6	0.03823	0.01263	0.330369
1970	8	7	0.04607	0.01427	0.309746
1970	8	8	0.03428	0.00954	0.278296
1970	8	9	0.02733	0.00772	0.282473
1970	8	10	0.02895	0.00819	0.282902
1970	8	11	0.02803	0.00757	0.270068
1970	8	12	0.06184	0.03649	0.590071
1970	8	13	0.10286	0.17174	1.66965
1970	8	14	0.05639	0.0365	0.647278
1970	8	15	0.07238	0.03709	0.512434
1970	8	16	0.04723	0.01927	0.408003
1970	8	17	0.03917	0.0149	0.380393
1970	8	18	0.05053	0.01933	0.382545
1970	8	19	0.09272	0.06511	0.702222
1970	8	20	0.07579	0.03604	0.475524
1970	8	21	0.09528	0.05409	0.567695
1970	8	22	0.11759	0.08866	0.753976
1970	8	23	0.18245	0.31129	1.70617
1970	8	24	0.12944	0.19563	1.51136
1970	8	25	0.11597	0.14609	1.25972
1970	8	26	0.07932	0.03818	0.481341
1970	8	27	0.07656	0.03779	0.4936
1970	8	28	0.05339	0.01882	0.3525
1970	8	29	0.06563	0.02458	0.374524
1970	8	30	0.08207	0.03464	0.422079
1970	8	31	0.07426	0.03879	0.522354
1970	9	1	0.07778	0.04081	0.524685
1970	9	2	0.12189	0.17403	1.42776
1970	9	3	0.10978	0.18876	1.71944
1970	9	4	0.07914	0.07158	0.904473
1970	9	5	0.09501	0.18552	1.95264
1970	9	6	0.37297	3.67928	9.86481
1970	9	7	2.09113	43.6313	20.865
1970	9	8	0.83226	4.97382	5.97628
1970	9	9	0.47473	1.23708	2.60586
1970	9	10	0.30384	0.59763	1.96692
1970	9	11	0.23017	0.37807	1.64257
1970	9	12	0.17959	0.23093	1.28587
1970	9	13	0.14842	0.16631	1.12054
1970	9	14	0.12434	0.1165	0.936947
1970	9	15	0.10733	0.08896	0.828846
1970	9	16	0.10849	0.0823	0.758595
1970	9	17	0.11683	0.09251	0.791834
1970	9	18	0.10196	0.06888	0.675559
1970	9	19	0.08896	0.05818	0.654002
1970	9	20	0.08681	0.05468	0.629881
1970	9	21	0.08084	0.0498	0.616032
1970	9	22	0.07308	0.0397	0.54324
1970	9	23	0.06665	0.03261	0.489272
1970	9	24	0.06713	0.03287	0.489647
1970	9	25	0.05845	0.02605	0.44568
1970	9	26	0.05625	0.02523	0.448533
1970	9	27	0.05597	0.02318	0.41415
1970	9	28	0.05167	0.02162	0.418425
1970	9	29	0.05988	0.02156	0.360053
1970	9	30	0.08487	0.02889	0.340403
1970	10	1	0.15775	0.16961	1.07518
1970	10	2	0.22545	0.50243	2.22857
1970	10	3	0.26981	0.76244	2.82584
1970	10	4	0.15865	0.40335	2.54239
1970	10	5	0.12408	0.30887	2.48928
1970	10	6	0.12258	0.2113	1.72377
1970	10	7	0.13237	0.20456	1.54537
1970	10	8	0.15206	0.33149	2.17999
1970	10	9	0.12042	0.2203	1.82943
1970	10	10	0.0979	0.14316	1.46231
1970	10	11	0.08394	0.11236	1.33858
1970	10	12	0.07333	0.0926	1.26278
1970	10	13	0.06743	0.07871	1.16728
1970	10	14	0.06477	0.07558	1.1669
1970	10	15	0.10649	0.35855	3.36698
1970	10	16	0.2705	2.84936	10.5337
1970	10	17	0.15617	0.58659	3.7561
1970	10	18	0.14496	0.49969	3.44709
1970	10	19	0.14895	0.42428	2.84847
1970	10	20	0.14049	0.37997	2.70461
1970	10	21	0.15097	0.42416	2.80956
1970	10	22	0.13488	0.27392	2.03084
1970	10	23	0.09977	0.20644	2.06916
1970	10	24	0.0881	0.17091	1.93995
1970	10	25	0.07666	0.11779	1.53652
1970	10	26	0.07093	0.10947	1.54335
1970	10	27	0.0719	0.1022	1.42142
1970	10	28	0.06894	0.09606	1.39339
1970	10	29	0.06622	0.09021	1.36228
1970	10	30	0.06474	0.08828	1.36361
1970	10	31	0.06379	0.08387	1.31478
1970	11	1	0.06253	0.01449	0.231729
1970	11	2	0.0673	0.01366	0.202972
1970	11	3	0.06243	0.01256	0.201185
1970	11	4	0.05984	0.01226	0.20488
1970	11	5	0.05605	0.01101	0.196432
1970	11	6	0.05157	0.0098	0.190033
1970	11	7	0.04968	0.0099	0.199275
1970	11	8	0.05065	0.00994	0.196249
1970	11	9	0.04858	0.009	0.185261
1970	11	10	0.04819	0.00871	0.180743
1970	11	11	0.04466	0.00768	0.171966
1970	11	12	0.04278	0.00738	0.172511
1970	11	13	0.04157	0.00694	0.166947
1970	11	14	0.04162	0.00683	0.164104
1970	11	15	0.04419	0.00695	0.157275
1970	11	16	0.04291	0.00708	0.164997
1970	11	17	0.04225	0.00693	0.164024
1970	11	18	0.04036	0.00617	0.152874
1970	11	19	0.04058	0.006	0.147856
1970	11	20	0.04677	0.00613	0.131067
1970	11	21	0.04663	0.00648	0.138966
1970	11	22	0.0503	0.00647	0.128628
1970	11	23	0.05013	0.00633	0.126272
1970	11	24	0.04626	0.00583	0.126027
1970	11	25	0.04362	0.00531	0.121733
1970	11	26	0.04109	0.00511	0.124361
1970	11	27	0.04069	0.00526	0.12927
1970	11	28	0.04026	0.00522	0.129657
1970	11	29	0.0394	0.00507	0.12868
1970	11	30	0.04048	0.00488	0.120553
1970	12	1	0.03905	0.00488	0.124968
1970	12	2	0.03679	0.0048	0.13047
1970	12	3	0.0364	0.00474	0.13022
1970	12	4	0.03898	0.00482	0.123653
1970	12	5	0.0412	0.00536	0.130097
1970	12	6	0.04028	0.00522	0.129593
1970	12	7	0.03997	0.00491	0.122842
1970	12	8	0.04081	0.00507	0.124234
1970	12	9	0.04075	0.00492	0.120736
1970	12	10	0.03797	0.00481	0.126679
1970	12	11	0.03637	0.00503	0.138301
1970	12	12	0.04067	0.00727	0.178756
1970	12	13	0.03807	0.00526	0.138167
1970	12	14	0.03688	0.00474	0.128525
1970	12	15	0.03578	0.0047	0.131358
1970	12	16	0.03471	0.00468	0.134831
1970	12	17	0.03849	0.00605	0.157184
1970	12	18	0.03384	0.0048	0.141844
1970	12	19	0.03385	0.00438	0.129394
1970	12	20	0.03392	0.00393	0.115861
1970	12	21	0.03091	0.00371	0.120026
1970	12	22	0.0314	0.00416	0.132484
1970	12	23	0.0282	0.00323	0.114539
1970	12	24	0.02727	0.00311	0.114045
1970	12	25	0.02624	0.00308	0.117378
1970	12	26	0.02726	0.00288	0.105649
1970	12	27	0.03088	0.00294	0.0952073
1970	12	28	0.03193	0.00303	0.0948951
1970	12	29	0.03352	0.00295	0.0880072
1970	12	30	0.03077	0.00278	0.0903477
1970	12	31	0.02768	0.0027	0.0975434
1971	1	1	0.029	0.0028	0.0965517
1971	1	2	0.03837	0.00332	0.0865259
1971	1	3	0.03069	0.00308	0.100358
1971	1	4	0.02806	0.00294	0.104775
1971	1	5	0.02667	0.00282	0.105737
1971	1	6	0.0264	0.00283	0.107197
1971	1	7	0.02571	0.00278	0.108129
1971	1	8	0.02419	0.00255	0.105415
1971	1	9	0.02385	0.0025	0.104822
1971	1	10	0.02362	0.00244	0.103302
1971	1	11	0.02329	0.00239	0.102619
1971	1	12	0.02272	0.00234	0.102993
1971	1	13	0.022	0.00217	0.0986364
1971	1	14	0.02172	0.00207	0.0953039
1971	1	15	0.02171	0.002	0.0921234
1971	1	16	0.02146	0.00197	0.0917987
1971	1	17	0.03222	0.00241	0.0747983
1971	1	18	0.03948	0.00474	0.120061
1971	1	19	0.03307	0.00482	0.145751
1971	1	20	0.03184	0.00417	0.130967
1971	1	21	0.02686	0.0032	0.119136
1971	1	22	0.02504	0.00268	0.107029
1971	1	23	0.02382	0.00238	0.099916
1971	1	24	0.02323	0.00222	0.0955661
1971	1	25	0.02531	0.00274	0.108258
1971	1	26	0.02456	0.00247	0.10057
1971	1	27	0.02401	0.0023	0.0957934
1971	1	28	0.02383	0.00225	0.0944188
1971	1	29	0.02619	0.00264	0.100802
1971	1	30	0.03028	0.00404	0.133421
1971	1	31	0.03464	0.00631	0.182159
1971	2	1	0.03392	0.00465	0.137087
1971	2	2	0.03172	0.00423	0.133354
1971	2	3	0.02896	0.00377	0.13018
1971	2	4	0.02825	0.00339	0.12
1971	2	5	0.02798	0.00324	0.115797
1971	2	6	0.02896	0.00321	0.110843
1971	2	7	0.02886	0.00319	0.110534
1971	2	8	0.02738	0.00301	0.109934
1971	2	9	0.02625	0.00287	0.109333
1971	2	10	0.02793	0.00278	0.0995346
1971	2	11	0.02614	0.00278	0.10635
1971	2	12	0.02535	0.00262	0.103353
1971	2	13	0.05167	0.00334	0.064641
1971	2	14	0.02774	0.00247	0.0890411
1971	2	15	0.02601	0.00238	0.0915033
1971	2	16	0.02474	0.00219	0.0885206
1971	2	17	0.02428	0.00204	0.0840198
1971	2	18	0.02243	0.00183	0.0815872
1971	2	19	0.02134	0.00177	0.0829428
1971	2	20	0.01981	0.00159	0.0802625
1971	2	21	0.01963	0.00152	0.0774325
1971	2	22	0.01824	0.00139	0.0762061
1971	2	23	0.01721	0.00131	0.0761185
1971	2	24	0.01735	0.00126	0.0726225
1971	2	25	0.01699	0.00122	0.0718069
1971	2	26	0.01741	0.00146	0.0838599
1971	2	27	0.01988	0.00191	0.0960765
1971	2	28	0.02843	0.00273	0.0960253
1971	3	1	0.02484	0.00243	0.0978261
1971	3	2	0.02259	0.00222	0.0982736
1971	3	3	0.02119	0.00203	0.0957999
1971	3	4	0.02058	0.00205	0.0996113
1971	3	5	0.01954	0.00197	0.100819
1971	3	6	0.01962	0.00191	0.0973496
1971	3	7	0.01902	0.00189	0.0993691
1971	3	8	0.01831	0.00179	0.0977608
1971	3	9	0.0187	0.00179	0.0957219
1971	3	10	0.01927	0.00176	0.0913337
1971	3	11	0.03861	0.00316	0.0818441
1971	3	12	0.02987	0.00371	0.124205
1971	3	13	0.02398	0.00196	0.0817348
1971	3	14	0.02425	0.00191	0.0787629
1971	3	15	0.02348	0.00186	0.0792164
1971	3	16	0.02237	0.00172	0.0768887
1971	3	17	0.02173	0.0017	0.0782329
1971	3	18	0.02062	0.00162	0.0785645
1971	3	19	0.02082	0.00165	0.0792507
1971	3	20	0.01985	0.0016	0.0806045
1971	3	21	0.01899	0.00149	0.0784623
1971	3	22	0.01869	0.00145	0.0775816
1971	3	23	0.01859	0.00142	0.0763852
1971	3	24	0.01772	0.00137	0.0773138
1971	3	25	0.01644	0.00129	0.0784672
1971	3	26	0.01557	0.0012	0.0770713
1971	3	27	0.01502	0.00117	0.0778961
1971	3	28	0.01465	0.00111	0.0757679
1971	3	29	0.01467	0.00111	0.0756646
1971	3	30	0.01425	0.00107	0.0750877
1971	3	31	0.01416	0.00102	0.0720339
1971	4	1	0.01396	0.00098	0.0702006
1971	4	2	0.01422	0.00101	0.0710267
1971	4	3	0.01514	0.0012	0.0792602
1971	4	4	0.01653	0.00222	0.134301
1971	4	5	0.01556	0.00185	0.118895
1971	4	6	0.01393	0.0011	0.0789663
1971	4	7	0.0134	0.00098	0.0731343
1971	4	8	0.01316	0.00094	0.0714286
1971	4	9	0.01733	0.00157	0.0905943
1971	4	10	0.01531	0.00127	0.0829523
1971	4	11	0.01378	0.00101	0.0732946
1971	4	12	0.01342	0.00101	0.0752608
1971	4	13	0.01252	0.00084	0.0670927
1971	4	14	0.01207	0.0008	0.06628
1971	4	15	0.01181	0.00077	0.065199
1971	4	16	0.01222	0.00075	0.0613748
1971	4	17	0.01182	0.00073	0.0617597
1971	4	18	0.01144	0.00073	0.0638112
1971	4	19	0.01117	0.00071	0.0635631
1971	4	20	0.01088	0.00067	0.0615809
1971	4	21	0.01097	0.0007	0.0638104
1971	4	22	0.01091	0.00071	0.0650779
1971	4	23	0.01055	0.00066	0.0625592
1971	4	24	0.01057	0.00064	0.0605487
1971	4	25	0.01063	0.00064	0.060207
1971	4	26	0.01061	0.00061	0.0574929
1971	4	27	0.01094	0.00066	0.0603291
1971	4	28	0.01077	0.00064	0.0594243
1971	4	29	0.01177	0.00087	0.0739167
1971	4	30	0.01194	0.00091	0.0762144
1971	5	1	0.01176	0.00092	0.0782313
1971	5	2	0.01165	0.00092	0.07897
1971	5	3	0.01122	0.00083	0.073975
1971	5	4	0.01153	0.00088	0.0763226
1971	5	5	0.01731	0.00213	0.12305
1971	5	6	0.02105	0.00317	0.150594
1971	5	7	0.01972	0.00298	0.151116
1971	5	8	0.01827	0.00258	0.141215
1971	5	9	0.01738	0.0023	0.132336
1971	5	10	0.01692	0.00216	0.12766
1971	5	11	0.01965	0.00266	0.135369
1971	5	12	0.02875	0.01214	0.422261
1971	5	13	0.02939	0.01129	0.384144
1971	5	14	0.03711	0.01309	0.352735
1971	5	15	0.03622	0.01202	0.331861
1971	5	16	0.03145	0.00831	0.264229
1971	5	17	0.02993	0.00583	0.194788
1971	5	18	0.02834	0.00498	0.175723
1971	5	19	0.02392	0.00313	0.130853
1971	5	20	0.02352	0.00299	0.127126
1971	5	21	0.02918	0.00399	0.136737
1971	5	22	0.02724	0.00363	0.13326
1971	5	23	0.02485	0.00329	0.132394
1971	5	24	0.02275	0.00273	0.12
1971	5	25	0.02147	0.00241	0.11225
1971	5	26	0.02183	0.00252	0.115437
1971	5	27	0.0208	0.00228	0.109615
1971	5	28	0.02033	0.00218	0.107231
1971	5	29	0.02869	0.00713	0.248519
1971	5	30	0.02856	0.00487	0.170518
1971	5	31	0.02416	0.00331	0.137003
1971	6	1	0.0217	0.00338	0.15576
1971	6	2	0.02241	0.00369	0.164659
1971	6	3	0.04143	0.01725	0.416365
1971	6	4	0.2154	1.10182	5.11523
1971	6	5	0.10331	0.0669	0.647566
1971	6	6	0.08002	0.03908	0.488378
1971	6	7	0.41399	1.70947	4.12925
1971	6	8	0.34628	0.98036	2.83112
1971	6	9	0.16795	0.19684	1.17202
1971	6	10	0.1098	0.08509	0.774954
1971	6	11	0.08231	0.04775	0.580124
1971	6	12	0.07121	0.03576	0.502177
1971	6	13	0.06302	0.0267	0.423675
1971	6	14	0.0517	0.01626	0.314507
1971	6	15	0.04335	0.01085	0.250288
1971	6	16	0.03888	0.00903	0.232253
1971	6	17	0.09523	0.10254	1.07676
1971	6	18	0.08471	0.05005	0.590839
1971	6	19	0.06004	0.02099	0.3496
1971	6	20	0.05102	0.0161	0.315563
1971	6	21	0.04429	0.01145	0.258523
1971	6	22	0.03906	0.00881	0.22555
1971	6	23	0.0386	0.0084	0.217617
1971	6	24	0.03385	0.00625	0.184638
1971	6	25	0.03055	0.00511	0.167267
1971	6	26	0.02862	0.00456	0.159329
1971	6	27	0.02597	0.00391	0.150558
1971	6	28	0.02561	0.00403	0.15736
1971	6	29	0.04566	0.02592	0.567674
1971	6	30	0.04033	0.01072	0.265807
1971	7	1	0.02464	0.00362	0.146916
1971	7	2	0.02014	0.0024	0.119166
1971	7	3	0.01893	0.00215	0.113576
1971	7	4	0.019	0.00212	0.111579
1971	7	5	0.02046	0.00233	0.113881
1971	7	6	0.01999	0.00254	0.127064
1971	7	7	0.01873	0.00214	0.114255
1971	7	8	0.01712	0.00176	0.102804
1971	7	9	0.01845	0.00244	0.132249
1971	7	10	0.03295	0.01287	0.390592
1971	7	11	0.02294	0.00659	0.287271
1971	7	12	0.01787	0.00254	0.142138
1971	7	13	0.01697	0.00207	0.12198
1971	7	14	0.018	0.00407	0.226111
1971	7	15	0.0166	0.00228	0.137349
1971	7	16	0.01838	0.00359	0.195321
1971	7	17	0.01682	0.00235	0.139715
1971	7	18	0.03296	0.00938	0.284587
1971	7	19	0.02057	0.00341	0.165775
1971	7	20	0.0187	0.00255	0.136364
1971	7	21	0.0915	0.11805	1.29016
1971	7	22	0.09503	0.095	0.999684
1971	7	23	0.05667	0.03011	0.531322
1971	7	24	0.04012	0.01536	0.382851
1971	7	25	0.0617	0.08217	1.33177
1971	7	26	1.55387	23.3614	15.0344
1971	7	27	0.74282	4.1119	5.53553
1971	7	28	0.35508	0.80239	2.25974
1971	7	29	0.21464	0.26829	1.24995
1971	7	30	0.15907	0.14248	0.895706
1971	7	31	0.12748	0.08672	0.680264
1971	8	1	0.1144	0.06236	0.545105
1971	8	2	0.10857	0.05759	0.530441
1971	8	3	0.09342	0.04474	0.478912
1971	8	4	0.21215	2.1807	10.279
1971	8	5	0.19599	0.25685	1.31053
1971	8	6	0.14047	0.09864	0.702214
1971	8	7	0.16226	0.19942	1.22902
1971	8	8	0.12306	0.09278	0.753941
1971	8	9	0.09181	0.0394	0.429147
1971	8	10	0.09364	0.05005	0.534494
1971	8	11	0.08548	0.04086	0.478007
1971	8	12	0.07928	0.03014	0.380172
1971	8	13	0.08635	0.05456	0.631847
1971	8	14	0.05797	0.01716	0.296015
1971	8	15	0.05033	0.01302	0.258693
1971	8	16	0.04769	0.01204	0.252464
1971	8	17	0.04157	0.00889	0.213856
1971	8	18	0.03726	0.00745	0.199946
1971	8	19	0.0359	0.0071	0.197772
1971	8	20	0.0346	0.00652	0.188439
1971	8	21	0.03254	0.00581	0.178549
1971	8	22	0.03046	0.00512	0.168089
1971	8	23	0.02864	0.00456	0.159218
1971	8	24	0.02867	0.00463	0.161493
1971	8	25	0.0286	0.00475	0.166084
1971	8	26	0.03792	0.02022	0.533228
1971	8	27	0.03767	0.01334	0.354128
1971	8	28	0.03558	0.01186	0.333333
1971	8	29	0.02807	0.00474	0.168864
1971	8	30	0.02588	0.00385	0.148764
1971	8	31	0.02499	0.00358	0.143257
1971	9	1	0.02473	0.00329	0.133037
1971	9	2	0.02982	0.00591	0.198189
1971	9	3	0.02625	0.00401	0.152762
1971	9	4	0.02432	0.00341	0.140214
1971	9	5	0.02536	0.00377	0.148659
1971	9	6	0.0256	0.00381	0.148828
1971	9	7	0.04644	0.01446	0.31137
1971	9	8	0.04839	0.01232	0.254598
1971	9	9	0.04411	0.01096	0.24847
1971	9	10	0.05813	0.01721	0.296061
1971	9	11	0.05301	0.01533	0.289191
1971	9	12	0.06865	0.02586	0.376693
1971	9	13	0.08402	0.03323	0.395501
1971	9	14	0.1468	0.17781	1.21124
1971	9	15	0.09145	0.04878	0.533406
1971	9	16	0.07266	0.03039	0.418249
1971	9	17	0.06799	0.02316	0.340638
1971	9	18	0.31174	1.44406	4.63226
1971	9	19	1.17409	11.3327	9.65233
1971	9	20	0.39045	0.9167	2.3478
1971	9	21	0.26514	0.39093	1.47443
1971	9	22	0.25201	0.88186	3.49931
1971	9	23	1.18058	14.6107	12.3759
1971	9	24	0.536	2.34821	4.38099
1971	9	25	0.35155	1.02908	2.92726
1971	9	26	0.29913	0.59028	1.97332
1971	9	27	0.27978	0.26622	0.951533
1971	9	28	0.22872	0.22552	0.986009
1971	9	29	0.18093	0.17091	0.944619
1971	9	30	0.15334	0.13116	0.855354
1971	10	1	0.13238	0.10258	0.77489
1971	10	2	0.11134	0.06681	0.600054
1971	10	3	0.10328	0.05809	0.562452
1971	10	4	0.0989	0.05184	0.524166
1971	10	5	0.10337	0.0482	0.466286
1971	10	6	0.23326	0.25107	1.07635
1971	10	7	0.4152	1.15503	2.78186
1971	10	8	0.47631	1.7931	3.76457
1971	10	9	0.36473	1.0116	2.77356
1971	10	10	0.21661	0.31059	1.43387
1971	10	11	0.17631	0.16843	0.955306
1971	10	12	0.14429	0.12017	0.832837
1971	10	13	0.12755	0.09217	0.722619
1971	10	14	0.11364	0.07375	0.648979
1971	10	15	0.10211	0.06075	0.594947
1971	10	16	0.09642	0.05427	0.56285
1971	10	17	0.09385	0.04629	0.493234
1971	10	18	0.08441	0.03714	0.439995
1971	10	19	0.07614	0.03069	0.403073
1971	10	20	0.07028	0.02642	0.375925
1971	10	21	0.0648	0.02249	0.347068
1971	10	22	0.06035	0.02032	0.336703
1971	10	23	0.0587	0.01843	0.313969
1971	10	24	0.06378	0.01806	0.283161
1971	10	25	0.0622	0.01713	0.275402
1971	10	26	0.05965	0.01628	0.272925
1971	10	27	0.05994	0.01686	0.281281
1971	10	28	0.05774	0.01592	0.275719
1971	10	29	0.05585	0.01538	0.27538
1971	10	30	0.06103	0.01922	0.314927
1971	10	31	0.07305	0.03063	0.419302
1971	11	1	0.07174	0.01575	0.219543
1971	11	2	0.06361	0.01173	0.184405
1971	11	3	0.05716	0.00957	0.167425
1971	11	4	0.05382	0.00849	0.157748
1971	11	5	0.05185	0.00793	0.152941
1971	11	6	0.04934	0.00715	0.144913
1971	11	7	0.04642	0.00642	0.138302
1971	11	8	0.04451	0.00594	0.133453
1971	11	9	0.04387	0.00575	0.131069
1971	11	10	0.04351	0.00558	0.128246
1971	11	11	0.04787	0.00654	0.13662
1971	11	12	0.04872	0.00682	0.139984
1971	11	13	0.0612	0.01235	0.201797
1971	11	14	0.05027	0.00751	0.149393
1971	11	15	0.04682	0.00648	0.138402
1971	11	16	0.04634	0.00635	0.137031
1971	11	17	0.04666	0.00623	0.133519
1971	11	18	0.04615	0.00593	0.128494
1971	11	19	0.04486	0.00558	0.124387
1971	11	20	0.04353	0.00528	0.121296
1971	11	21	0.04621	0.00605	0.130924
1971	11	22	0.04632	0.00629	0.135794
1971	11	23	0.0459	0.00628	0.136819
1971	11	24	0.04308	0.0055	0.127669
1971	11	25	0.03975	0.00467	0.117484
1971	11	26	0.03906	0.00444	0.113671
1971	11	27	0.03682	0.00406	0.110266
1971	11	28	0.03562	0.00374	0.104997
1971	11	29	0.04884	0.00783	0.160319
1971	11	30	0.04574	0.0066	0.144294
1971	12	1	0.04177	0.00542	0.129758
1971	12	2	0.04398	0.00657	0.149386
1971	12	3	0.04929	0.01091	0.221343
1971	12	4	0.04653	0.0079	0.169783
1971	12	5	0.04135	0.00569	0.137606
1971	12	6	0.03998	0.00548	0.137069
1971	12	7	0.04124	0.00587	0.142338
1971	12	8	0.04073	0.00556	0.136509
1971	12	9	0.03826	0.00478	0.124935
1971	12	10	0.03618	0.00423	0.116915
1971	12	11	0.03472	0.00382	0.110023
1971	12	12	0.03412	0.00372	0.109027
1971	12	13	0.03205	0.00321	0.100156
1971	12	14	0.03087	0.00294	0.0952381
1971	12	15	0.03285	0.00336	0.102283
1971	12	16	0.03214	0.00318	0.0989421
1971	12	17	0.03079	0.00287	0.0932121
1971	12	18	0.02996	0.0027	0.0901202
1971	12	19	0.02962	0.00266	0.0898042
1971	12	20	0.02958	0.00262	0.0885734
1971	12	21	0.03556	0.00431	0.121204
1971	12	22	0.03417	0.00404	0.118232
1971	12	23	0.03474	0.00405	0.11658
1971	12	24	0.04082	0.00611	0.149682
1971	12	25	0.03491	0.00392	0.112289
1971	12	26	0.03311	0.00339	0.102386
1971	12	27	0.04187	0.00602	0.143778
1971	12	28	0.03956	0.00481	0.121587
1971	12	29	0.03439	0.00359	0.104391
1971	12	30	0.03179	0.00303	0.095313
1971	12	31	0.03033	0.00274	0.0903396
1972	1	1	0.03019	0.00279	0.0924147
1972	1	2	0.03151	0.00294	0.0933037
1972	1	3	0.03536	0.00351	0.0992647
1972	1	4	0.03955	0.00487	0.123135
1972	1	5	0.07939	0.03646	0.459252
1972	1	6	0.09902	0.05179	0.523026
1972	1	7	0.07681	0.02485	0.323526
1972	1	8	0.0661	0.01773	0.26823
1972	1	9	0.07227	0.0195	0.269822
1972	1	10	0.06213	0.01388	0.223403
1972	1	11	0.05411	0.00983	0.181667
1972	1	12	0.051	0.00851	0.166863
1972	1	13	0.04757	0.00727	0.152827
1972	1	14	0.04447	0.00631	0.141893
1972	1	15	0.04271	0.00565	0.132288
1972	1	16	0.03999	0.0046	0.115029
1972	1	17	0.03781	0.00397	0.104999
1972	1	18	0.0351	0.00342	0.0974359
1972	1	19	0.03308	0.00307	0.0928053
1972	1	20	0.03204	0.00288	0.0898876
1972	1	21	0.03095	0.00263	0.0849758
1972	1	22	0.0298	0.00239	0.0802013
1972	1	23	0.02884	0.0022	0.0762829
1972	1	24	0.02717	0.00198	0.0728745
1972	1	25	0.02989	0.00259	0.0866511
1972	1	26	0.03053	0.0027	0.0884376
1972	1	27	0.02929	0.00246	0.0839877
1972	1	28	0.02999	0.00261	0.087029
1972	1	29	0.02831	0.00234	0.0826563
1972	1	30	0.02592	0.00199	0.0767747
1972	1	31	0.02422	0.00176	0.0726672
1972	2	1	0.02384	0.00164	0.0687919
1972	2	2	0.02319	0.00152	0.0655455
1972	2	3	0.02135	0.00128	0.0599532
1972	2	4	0.02099	0.00121	0.0576465
1972	2	5	0.02088	0.00122	0.0584291
1972	2	6	0.02091	0.00125	0.05978
1972	2	7	0.02026	0.00118	0.0582428
1972	2	8	0.02303	0.00154	0.0668693
1972	2	9	0.0392	0.00763	0.194643
1972	2	10	0.03329	0.00438	0.131571
1972	2	11	0.02793	0.00268	0.0959542
1972	2	12	0.02569	0.00214	0.0833009
1972	2	13	0.02642	0.00217	0.0821347
1972	2	14	0.02447	0.00184	0.0751941
1972	2	15	0.02339	0.00169	0.0722531
1972	2	16	0.02261	0.00152	0.0672269
1972	2	17	0.02129	0.00132	0.0620009
1972	2	18	0.02036	0.00117	0.0574656
1972	2	19	0.01974	0.00113	0.0572442
1972	2	20	0.0193	0.00108	0.0559585
1972	2	21	0.01898	0.00106	0.0558483
1972	2	22	0.01878	0.00107	0.0569755
1972	2	23	0.0197	0.00128	0.0649746
1972	2	24	0.01989	0.00127	0.0638512
1972	2	25	0.01972	0.00127	0.0644016
1972	2	26	0.02426	0.00286	0.11789
1972	2	27	0.03005	0.00411	0.136772
1972	2	28	0.02862	0.00352	0.122991
1972	2	29	0.0284	0.00318	0.111972
1972	3	1	0.02712	0.00299	0.110251
1972	3	2	0.02444	0.0021	0.0859247
1972	3	3	0.02215	0.00155	0.0699774
1972	3	4	0.02068	0.00127	0.061412
1972	3	5	0.01947	0.00109	0.0559836
1972	3	6	0.01907	0.00101	0.0529628
1972	3	7	0.01783	0.00091	0.0510376
1972	3	8	0.01683	0.0008	0.0475342
1972	3	9	0.01625	0.00071	0.0436923
1972	3	10	0.01586	0.00067	0.0422446
1972	3	11	0.01581	0.00066	0.0417457
1972	3	12	0.01624	0.00071	0.0437192
1972	3	13	0.01566	0.00069	0.0440613
1972	3	14	0.01533	0.00066	0.0430528
1972	3	15	0.0153	0.00065	0.0424837
1972	3	16	0.01491	0.00062	0.0415828
1972	3	17	0.01444	0.00058	0.0401662
1972	3	18	0.01403	0.00054	0.038489
1972	3	19	0.01384	0.00054	0.0390173
1972	3	20	0.01389	0.00054	0.0388769
1972	3	21	0.014	0.00056	0.04
1972	3	22	0.01382	0.00054	0.0390738
1972	3	23	0.01371	0.00053	0.0386579
1972	3	24	0.01352	0.00053	0.0392012
1972	3	25	0.01316	0.0005	0.0379939
1972	3	26	0.01282	0.00046	0.0358814
1972	3	27	0.01259	0.00045	0.0357427
1972	3	28	0.01257	0.00045	0.0357995
1972	3	29	0.01231	0.00043	0.034931
1972	3	30	0.01217	0.00043	0.0353328
1972	3	31	0.01269	0.00046	0.036249
1972	4	1	0.01407	0.00061	0.0433547
1972	4	2	0.01356	0.00054	0.039823
1972	4	3	0.01331	0.0005	0.0375657
1972	4	4	0.01325	0.0005	0.0377358
1972	4	5	0.01325	0.00049	0.0369811
1972	4	6	0.01329	0.00048	0.0361174
1972	4	7	0.01382	0.00051	0.036903
1972	4	8	0.02464	0.00353	0.143263
1972	4	9	0.02281	0.00272	0.119246
1972	4	10	0.01994	0.00143	0.0717151
1972	4	11	0.01957	0.00121	0.0618293
1972	4	12	0.01816	0.00095	0.0523128
1972	4	13	0.01722	0.0008	0.0464576
1972	4	14	0.01661	0.00074	0.0445515
1972	4	15	0.01641	0.00071	0.0432663
1972	4	16	0.01572	0.00067	0.0426209
1972	4	17	0.0149	0.00063	0.0422819
1972	4	18	0.01401	0.00059	0.0421128
1972	4	19	0.01369	0.00058	0.0423667
1972	4	20	0.01347	0.00057	0.0423163
1972	4	21	0.01343	0.00057	0.0424423
1972	4	22	0.01333	0.00056	0.0420105
1972	4	23	0.01362	0.00057	0.0418502
1972	4	24	0.0133	0.00056	0.0421053
1972	4	25	0.01319	0.00055	0.0416983
1972	4	26	0.01368	0.00062	0.0453216
1972	4	27	0.01688	0.00097	0.0574645
1972	4	28	0.01726	0.00107	0.061993
1972	4	29	0.01735	0.00105	0.0605187
1972	4	30	0.03551	0.01484	0.41791
1972	5	1	0.10244	0.0555	0.541781
1972	5	2	0.06799	0.02892	0.425357
1972	5	3	0.05175	0.01027	0.198454
1972	5	4	0.04865	0.00877	0.180267
1972	5	5	0.04645	0.00902	0.194187
1972	5	6	0.04289	0.00941	0.219398
1972	5	7	0.03925	0.00733	0.186752
1972	5	8	0.04461	0.00991	0.222148
1972	5	9	0.04339	0.00834	0.19221
1972	5	10	0.06106	0.02058	0.337046
1972	5	11	0.07851	0.03751	0.477774
1972	5	12	0.11897	0.07715	0.648483
1972	5	13	0.13132	0.08525	0.649178
1972	5	14	0.09601	0.04507	0.46943
1972	5	15	0.09337	0.03936	0.421549
1972	5	16	0.14036	0.08425	0.600242
1972	5	17	0.14646	0.10183	0.695275
1972	5	18	0.11963	0.06529	0.545766
1972	5	19	0.11556	0.06476	0.560402
1972	5	20	0.16586	0.21304	1.28446
1972	5	21	0.26001	0.84215	3.23891
1972	5	22	0.33551	0.69571	2.07359
1972	5	23	0.24783	0.32486	1.31082
1972	5	24	0.22683	0.29519	1.30137
1972	5	25	0.21608	0.29279	1.35501
1972	5	26	0.19835	0.28829	1.45344
1972	5	27	0.18443	0.28935	1.56889
1972	5	28	0.15755	0.1822	1.15646
1972	5	29	0.13447	0.12794	0.951439
1972	5	30	0.11849	0.09589	0.809267
1972	5	31	0.11805	0.06885	0.583227
1972	6	1	0.10362	0.06789	0.655182
1972	6	2	0.09301	0.0602	0.647242
1972	6	3	0.0866	0.06185	0.714203
1972	6	4	0.08217	0.05691	0.692589
1972	6	5	0.09547	0.56988	5.9692
1972	6	6	1.00158	8.46177	8.44842
1972	6	7	0.68905	2.18389	3.16942
1972	6	8	0.3168	0.42261	1.334
1972	6	9	0.2149	0.19149	0.891066
1972	6	10	0.1807	0.14079	0.779137
1972	6	11	0.16821	0.12328	0.732893
1972	6	12	0.37852	2.62559	6.93646
1972	6	13	1.87642	17.1884	9.16019
1972	6	14	1.60131	11.3935	7.11514
1972	6	15	0.89999	3.87389	4.30437
1972	6	16	0.78093	2.91416	3.73165
1972	6	17	0.48431	1.13985	2.35355
1972	6	18	0.34243	0.56502	1.65003
1972	6	19	0.25954	0.3275	1.26185
1972	6	20	0.20835	0.20777	0.997216
1972	6	21	0.17912	0.15368	0.857972
1972	6	22	0.16027	0.12498	0.779809
1972	6	23	0.13495	0.08866	0.656984
1972	6	24	0.12081	0.07383	0.611125
1972	6	25	0.10471	0.05171	0.49384
1972	6	26	0.09984	0.04569	0.457632
1972	6	27	0.09278	0.03604	0.388446
1972	6	28	0.09326	0.03822	0.409822
1972	6	29	0.09907	0.04747	0.479156
1972	6	30	0.12415	0.08633	0.695369
1972	7	1	0.10385	0.05177	0.498507
1972	7	2	0.0966	0.04742	0.49089
1972	7	3	0.12778	0.08116	0.635154
1972	7	4	0.09153	0.0387	0.422812
1972	7	5	0.08805	0.03951	0.448722
1972	7	6	0.08889	0.03673	0.413207
1972	7	7	0.06692	0.02264	0.338314
1972	7	8	0.06064	0.01677	0.27655
1972	7	9	0.06888	0.02533	0.367741
1972	7	10	0.10025	0.06059	0.604389
1972	7	11	0.11461	0.0749	0.653521
1972	7	12	0.10306	0.12164	1.18028
1972	7	13	0.18806	0.37111	1.97336
1972	7	14	0.4487	1.54883	3.45182
1972	7	15	0.5529	2.83961	5.13585
1972	7	16	0.31401	0.49923	1.58985
1972	7	17	0.22177	0.27851	1.25585
1972	7	18	0.18192	0.1246	0.684916
1972	7	19	0.13863	0.07519	0.542379
1972	7	20	0.12994	0.05877	0.452286
1972	7	21	0.09649	0.03139	0.325319
1972	7	22	0.23249	1.45128	6.24233
1972	7	23	0.40038	1.11785	2.79197
1972	7	24	0.2019	0.2686	1.33036
1972	7	25	0.16236	0.14423	0.888335
1972	7	26	0.54276	1.69935	3.13094
1972	7	27	0.33125	0.49973	1.50862
1972	7	28	0.31277	0.50158	1.60367
1972	7	29	0.34208	0.62842	1.83706
1972	7	30	0.33587	0.49865	1.48465
1972	7	31	0.32882	0.47909	1.457
1972	8	1	0.39012	0.56915	1.45891
1972	8	2	0.27422	0.30137	1.09901
1972	8	3	0.23984	0.24237	1.01055
1972	8	4	0.27012	0.3211	1.18873
1972	8	5	0.34941	0.53767	1.53879
1972	8	6	0.37586	1.53324	4.07928
1972	8	7	0.82825	5.56709	6.72151
1972	8	8	0.56127	1.61184	2.87177
1972	8	9	0.66357	2.20398	3.3214
1972	8	10	0.62933	2.12249	3.37262
1972	8	11	0.49954	1.49537	2.99349
1972	8	12	0.36668	0.58309	1.59019
1972	8	13	0.3072	0.38391	1.24971
1972	8	14	0.25431	0.28822	1.13334
1972	8	15	0.20792	0.20331	0.977828
1972	8	16	0.28959	1.26978	4.38475
1972	8	17	1.50968	13.7937	9.13684
1972	8	18	1.03871	4.9081	4.72519
1972	8	19	0.6084	1.66476	2.73629
1972	8	20	0.40512	0.71357	1.76138
1972	8	21	0.31122	0.40776	1.3102
1972	8	22	0.25717	0.26739	1.03974
1972	8	23	0.21397	0.18442	0.861897
1972	8	24	0.19517	0.16306	0.835477
1972	8	25	0.19188	0.16817	0.876433
1972	8	26	0.19522	0.20533	1.05179
1972	8	27	0.21446	0.24205	1.12865
1972	8	28	0.19938	0.20857	1.04609
1972	8	29	0.17308	0.1534	0.886295
1972	8	30	0.13901	0.10148	0.730019
1972	8	31	0.12733	0.08891	0.698264
1972	9	1	0.12427	0.09153	0.736541
1972	9	2	0.12488	0.09049	0.724616
1972	9	3	0.14831	0.11663	0.786393
1972	9	4	0.12457	0.07704	0.618447
1972	9	5	0.11261	0.0597	0.530148
1972	9	6	0.0973	0.04612	0.473998
1972	9	7	0.08538	0.03497	0.409581
1972	9	8	0.08046	0.02988	0.371365
1972	9	9	0.07217	0.02398	0.332271
1972	9	10	0.06735	0.01988	0.295174
1972	9	11	0.06223	0.01582	0.254218
1972	9	12	0.05648	0.01276	0.225921
1972	9	13	0.05065	0.0105	0.207305
1972	9	14	0.04634	0.00907	0.195727
1972	9	15	0.05214	0.00986	0.189106
1972	9	16	0.05424	0.01063	0.195981
1972	9	17	0.05052	0.009	0.178147
1972	9	18	0.04856	0.00821	0.169069
1972	9	19	0.05649	0.00995	0.176137
1972	9	20	0.07181	0.01696	0.236179
1972	9	21	0.06285	0.01306	0.207796
1972	9	22	0.05529	0.0101	0.182673
1972	9	23	0.04785	0.00772	0.161338
1972	9	24	0.0433	0.00633	0.146189
1972	9	25	0.04021	0.00539	0.134046
1972	9	26	0.0419	0.00566	0.135084
1972	9	27	0.04368	0.0061	0.139652
1972	9	28	0.04091	0.00538	0.131508
1972	9	29	0.04142	0.00546	0.13182
1972	9	30	0.05566	0.01169	0.210025
1972	10	1	0.04994	0.00912	0.182619
1972	10	2	0.05472	0.01043	0.190607
1972	10	3	0.04863	0.00758	0.155871
1972	10	4	0.0444	0.00598	0.134685
1972	10	5	0.0421	0.00546	0.129691
1972	10	6	0.03811	0.00445	0.116767
1972	10	7	0.03592	0.00395	0.109967
1972	10	8	0.0349	0.00378	0.108309
1972	10	9	0.03398	0.00362	0.106533
1972	10	10	0.03353	0.00354	0.105577
1972	10	11	0.03321	0.00349	0.105089
1972	10	12	0.03377	0.00355	0.105123
1972	10	13	0.03492	0.00367	0.105097
1972	10	14	0.03613	0.00395	0.109327
1972	10	15	0.0356	0.00378	0.10618
1972	10	16	0.05561	0.01041	0.187197
1972	10	17	0.04062	0.00481	0.118415
1972	10	18	0.03454	0.00342	0.0990156
1972	10	19	0.03313	0.00311	0.0938726
1972	10	20	0.03109	0.00281	0.0903828
1972	10	21	0.03004	0.00263	0.0875499
1972	10	22	0.02977	0.0026	0.0873362
1972	10	23	0.02969	0.00259	0.0872348
1972	10	24	0.0285	0.00237	0.0831579
1972	10	25	0.02811	0.00238	0.0846674
1972	10	26	0.02764	0.0023	0.0832127
1972	10	27	0.02751	0.0023	0.083606
1972	10	28	0.03045	0.00276	0.0906404
1972	10	29	0.02944	0.00257	0.0872962
1972	10	30	0.02726	0.00222	0.081438
1972	10	31	0.02642	0.00209	0.0791067
1972	11	1	0.02672	0.00502	0.187874
1972	11	2	0.02654	0.00503	0.189525
1972	11	3	0.02649	0.00505	0.190638
1972	11	4	0.02615	0.00498	0.19044
1972	11	5	0.04961	0.04316	0.869986
1972	11	6	0.03142	0.00838	0.266709
1972	11	7	0.05388	0.04437	0.823497
1972	11	8	0.12895	0.59407	4.60698
1972	11	9	0.05707	0.03955	0.693009
1972	11	10	0.04473	0.01739	0.388777
1972	11	11	0.0413	0.01272	0.30799
1972	11	12	0.0388	0.01112	0.286598
1972	11	13	0.03699	0.00976	0.263855
1972	11	14	0.03499	0.00858	0.245213
1972	11	15	0.03479	0.00858	0.246623
1972	11	16	0.03445	0.0085	0.246734
1972	11	17	0.03522	0.00931	0.264338
1972	11	18	0.03496	0.00914	0.261442
1972	11	19	0.03612	0.00967	0.267719
1972	11	20	0.03552	0.00911	0.256475
1972	11	21	0.03508	0.00897	0.255701
1972	11	22	0.03536	0.00884	0.25
1972	11	23	0.03686	0.00927	0.251492
1972	11	24	0.03854	0.00926	0.24027
1972	11	25	0.03663	0.00842	0.229866
1972	11	26	0.03504	0.00772	0.22032
1972	11	27	0.03288	0.00701	0.2132
1972	11	28	0.03297	0.00731	0.221717
1972	11	29	0.03214	0.00688	0.214063
1972	11	30	0.03141	0.00644	0.20503
1972	12	1	0.0297	0.00583	0.196296
1972	12	2	0.0291	0.00559	0.192096
1972	12	3	0.02816	0.00535	0.189986
1972	12	4	0.02778	0.0052	0.187185
1972	12	5	0.02747	0.00505	0.183837
1972	12	6	0.027	0.00488	0.180741
1972	12	7	0.0272	0.00479	0.176103
1972	12	8	0.02731	0.00497	0.181985
1972	12	9	0.02623	0.00453	0.172703
1972	12	10	0.02579	0.00443	0.171772
1972	12	11	0.02525	0.00427	0.169109
1972	12	12	0.02484	0.00417	0.167874
1972	12	13	0.02497	0.00422	0.169003
1972	12	14	0.02493	0.00408	0.163658
1972	12	15	0.02478	0.00405	0.163438
1972	12	16	0.02444	0.00393	0.160802
1972	12	17	0.02427	0.00383	0.157808
1972	12	18	0.02528	0.00435	0.172073
1972	12	19	0.02911	0.0053	0.182068
1972	12	20	0.02931	0.00539	0.183896
1972	12	21	0.03012	0.00513	0.170319
1972	12	22	0.03081	0.00556	0.180461
1972	12	23	0.02876	0.00498	0.173157
1972	12	24	0.02728	0.0045	0.164956
1972	12	25	0.02601	0.00432	0.16609
1972	12	26	0.02553	0.00406	0.159029
1972	12	27	0.02462	0.00394	0.160032
1972	12	28	0.02417	0.00374	0.154737
1972	12	29	0.02469	0.00393	0.159174
1972	12	30	0.02828	0.00505	0.178571
1972	12	31	0.02816	0.0047	0.166903
1973	1	1	0.02645	0.00437	0.165217
1973	1	2	0.02571	0.00437	0.169973
1973	1	3	0.0246	0.00406	0.165041
1973	1	4	0.02536	0.00411	0.162066
1973	1	5	0.02797	0.00521	0.186271
1973	1	6	0.02709	0.0047	0.173496
1973	1	7	0.02571	0.00433	0.168417
1973	1	8	0.02392	0.00378	0.158027
1973	1	9	0.0231	0.00364	0.157576
1973	1	10	0.02282	0.00354	0.155127
1973	1	11	0.02201	0.00338	0.153567
1973	1	12	0.02229	0.0035	0.157021
1973	1	13	0.0221	0.00344	0.155656
1973	1	14	0.02138	0.00323	0.151076
1973	1	15	0.0212	0.00314	0.148113
1973	1	16	0.02073	0.00303	0.146165
1973	1	17	0.02087	0.00303	0.145184
1973	1	18	0.02092	0.00301	0.143881
1973	1	19	0.02062	0.00294	0.14258
1973	1	20	0.02427	0.00412	0.169757
1973	1	21	0.02988	0.00598	0.200134
1973	1	22	0.02663	0.00458	0.171986
1973	1	23	0.02477	0.00391	0.157852
1973	1	24	0.02384	0.00356	0.149329
1973	1	25	0.02344	0.00333	0.142065
1973	1	26	0.02203	0.00303	0.13754
1973	1	27	0.0213	0.00288	0.135211
1973	1	28	0.02105	0.00281	0.133492
1973	1	29	0.02036	0.00271	0.133104
1973	1	30	0.01987	0.00262	0.131857
1973	1	31	0.01947	0.00259	0.133025
1973	2	1	0.0185	0.00243	0.131351
1973	2	2	0.01856	0.00248	0.133621
1973	2	3	0.01799	0.00234	0.130072
1973	2	4	0.01732	0.00223	0.128753
1973	2	5	0.01667	0.00212	0.127175
1973	2	6	0.01619	0.00208	0.128474
1973	2	7	0.01656	0.00219	0.132246
1973	2	8	0.01661	0.00213	0.128236
1973	2	9	0.01689	0.00213	0.12611
1973	2	10	0.01581	0.00193	0.122075
1973	2	11	0.01491	0.00173	0.11603
1973	2	12	0.01618	0.00201	0.124227
1973	2	13	0.01591	0.00198	0.12445
1973	2	14	0.01499	0.00185	0.123416
1973	2	15	0.0145	0.00179	0.123448
1973	2	16	0.01389	0.00167	0.12023
1973	2	17	0.01324	0.00154	0.116314
1973	2	18	0.01286	0.00151	0.117418
1973	2	19	0.01251	0.00142	0.113509
1973	2	20	0.0165	0.00176	0.106667
1973	2	21	0.01581	0.00164	0.103732
1973	2	22	0.01398	0.00151	0.108011
1973	2	23	0.0137	0.00143	0.10438
1973	2	24	0.01371	0.00138	0.100656
1973	2	25	0.01291	0.00127	0.0983734
1973	2	26	0.01224	0.00119	0.0972222
1973	2	27	0.01155	0.00111	0.0961039
1973	2	28	0.0118	0.00106	0.0898305
1973	3	1	0.01095	0.00104	0.0949772
1973	3	2	0.01083	0.001	0.0923361
1973	3	3	0.01059	0.00096	0.0906516
1973	3	4	0.01055	0.00091	0.0862559
1973	3	5	0.01037	0.0009	0.0867888
1973	3	6	0.01026	0.00085	0.082846
1973	3	7	0.01014	0.00085	0.0838264
1973	3	8	0.01023	0.00089	0.086999
1973	3	9	0.01007	0.00086	0.0854022
1973	3	10	0.00986	0.00085	0.0862069
1973	3	11	0.00962	0.00078	0.0810811
1973	3	12	0.00964	0.00078	0.0809129
1973	3	13	0.00964	0.00077	0.0798755
1973	3	14	0.00972	0.0008	0.0823045
1973	3	15	0.00987	0.00084	0.0851064
1973	3	16	0.01003	0.00087	0.0867398
1973	3	17	0.01006	0.00087	0.0864811
1973	3	18	0.01018	0.00087	0.0854617
1973	3	19	0.01046	0.00087	0.083174
1973	3	20	0.01031	0.00083	0.0805044
1973	3	21	0.01013	0.0008	0.0789733
1973	3	22	0.01019	0.00083	0.0814524
1973	3	23	0.00989	0.00079	0.0798787
1973	3	24	0.00955	0.00077	0.0806283
1973	3	25	0.0102	0.00088	0.0862745
1973	3	26	0.01035	0.00092	0.0888889
1973	3	27	0.00978	0.00084	0.0858896
1973	3	28	0.00965	0.00084	0.0870466
1973	3	29	0.00978	0.00085	0.0869121
1973	3	30	0.00977	0.00084	0.0859775
1973	3	31	0.01369	0.00103	0.0752374
1973	4	1	0.02117	0.00241	0.11384
1973	4	2	0.02926	0.00548	0.187286
1973	4	3	0.03253	0.00819	0.251768
1973	4	4	0.04562	0.02362	0.517755
1973	4	5	0.02884	0.00638	0.221221
1973	4	6	0.02053	0.00293	0.142718
1973	4	7	0.05576	0.08546	1.53264
1973	4	8	0.03764	0.01568	0.416578
1973	4	9	0.07996	1.09877	13.7415
1973	4	10	0.16541	0.37177	2.24757
1973	4	11	0.06106	0.02848	0.466426
1973	4	12	0.04627	0.01725	0.372812
1973	4	13	0.04222	0.01859	0.440313
1973	4	14	0.03428	0.01055	0.30776
1973	4	15	0.0299	0.00749	0.250502
1973	4	16	0.02641	0.00602	0.227944
1973	4	17	0.02431	0.00511	0.210202
1973	4	18	0.02197	0.00404	0.183887
1973	4	19	0.02055	0.0033	0.160584
1973	4	20	0.01951	0.00292	0.149667
1973	4	21	0.01849	0.00276	0.14927
1973	4	22	0.01687	0.00239	0.141672
1973	4	23	0.0158	0.00207	0.131013
1973	4	24	0.01582	0.00202	0.127686
1973	4	25	0.01753	0.00241	0.137479
1973	4	26	0.01613	0.00196	0.121513
1973	4	27	0.01667	0.00227	0.136173
1973	4	28	0.0154	0.00176	0.114286
1973	4	29	0.01551	0.00168	0.108317
1973	4	30	0.01531	0.00166	0.108426
1973	5	1	0.0145	0.00152	0.104828
1973	5	2	0.01336	0.00126	0.0943114
1973	5	3	0.01254	0.00108	0.0861244
1973	5	4	0.01188	0.00095	0.0799663
1973	5	5	0.01122	0.00084	0.0748663
1973	5	6	0.01131	0.0008	0.0707339
1973	5	7	0.0114	0.00078	0.0684211
1973	5	8	0.01103	0.00079	0.0716228
1973	5	9	0.01137	0.00081	0.0712401
1973	5	10	0.0138	0.00098	0.0710145
1973	5	11	0.01332	0.00089	0.0668168
1973	5	12	0.014	0.00117	0.0835714
1973	5	13	0.01342	0.00115	0.085693
1973	5	14	0.01375	0.00107	0.0778182
1973	5	15	0.01831	0.00262	0.143091
1973	5	16	0.0146	0.00135	0.0924658
1973	5	17	0.0147	0.00161	0.109524
1973	5	18	0.05978	0.0849	1.42021
1973	5	19	0.15373	0.26455	1.72087
1973	5	20	0.08502	0.05619	0.660903
1973	5	21	0.05698	0.05011	0.879431
1973	5	22	0.04214	0.01683	0.399383
1973	5	23	0.03102	0.00814	0.262411
1973	5	24	0.02437	0.00452	0.185474
1973	5	25	0.0227	0.00362	0.159471
1973	5	26	0.02854	0.0076	0.266293
1973	5	27	0.02371	0.00531	0.223956
1973	5	28	0.02	0.00326	0.163
1973	5	29	0.01723	0.00215	0.124782
1973	5	30	0.03787	0.01262	0.333245
1973	5	31	0.03758	0.01305	0.347259
1973	6	1	0.026	0.00498	0.191538
1973	6	2	0.02649	0.00402	0.151755
1973	6	3	0.04035	0.01204	0.298389
1973	6	4	0.04686	0.04337	0.925523
1973	6	5	0.13901	0.38999	2.80548
1973	6	6	0.24122	0.99816	4.13797
1973	6	7	0.25703	0.96588	3.75785
1973	6	8	0.21573	0.94654	4.38761
1973	6	9	0.16101	0.48354	3.00317
1973	6	10	0.12097	0.21668	1.79119
1973	6	11	0.10596	0.14518	1.37014
1973	6	12	0.10959	0.15384	1.40378
1973	6	13	0.17271	1.03455	5.9901
1973	6	14	0.38371	1.72942	4.5071
1973	6	15	0.26036	0.83744	3.21647
1973	6	16	0.17533	0.32455	1.85108
1973	6	17	0.1541	0.25455	1.65185
1973	6	18	0.13555	0.19694	1.4529
1973	6	19	0.11308	0.13367	1.18208
1973	6	20	0.09621	0.09919	1.03097
1973	6	21	0.08487	0.07415	0.873689
1973	6	22	0.07451	0.05651	0.758422
1973	6	23	0.06444	0.04316	0.66977
1973	6	24	0.06347	0.04389	0.691508
1973	6	25	0.07277	0.06883	0.945857
1973	6	26	0.06916	0.04848	0.700983
1973	6	27	0.05415	0.02785	0.514312
1973	6	28	0.04961	0.02234	0.450312
1973	6	29	0.04674	0.01749	0.374198
1973	6	30	0.05186	0.02642	0.509449
1973	7	1	0.05684	0.0429	0.75475
1973	7	2	0.09849	0.22255	2.25962
1973	7	3	0.18075	1.17421	6.49632
1973	7	4	0.11153	0.14699	1.31794
1973	7	5	0.09104	0.06152	0.675747
1973	7	6	0.07348	0.0442	0.601524
1973	7	7	0.07307	0.05354	0.732722
1973	7	8	0.09843	1.08286	11.0013
1973	7	9	0.15779	0.29618	1.87705
1973	7	10	0.08699	0.05643	0.648695
1973	7	11	0.06677	0.03311	0.495881
1973	7	12	0.05401	0.0204	0.377708
1973	7	13	0.04282	0.01208	0.282111
1973	7	14	0.03649	0.00854	0.234037
1973	7	15	0.04377	0.01501	0.342929
1973	7	16	0.04456	0.01734	0.389138
1973	7	17	0.07906	0.28555	3.61181
1973	7	18	0.5284	4.02999	7.62678
1973	7	19	0.58588	3.58787	6.1239
1973	7	20	0.42108	1.82222	4.32749
1973	7	21	0.37918	2.18866	5.77209
1973	7	22	0.39335	1.57889	4.01396
1973	7	23	0.37265	1.72023	4.61621
1973	7	24	0.26545	0.6793	2.55905
1973	7	25	0.1995	0.40747	2.04246
1973	7	26	0.17437	0.29728	1.70488
1973	7	27	0.13324	0.19267	1.44604
1973	7	28	0.11188	0.13703	1.22479
1973	7	29	0.09992	0.1069	1.06986
1973	7	30	0.08593	0.07917	0.921331
1973	7	31	0.07458	0.05931	0.795253
1973	8	1	0.07064	0.05051	0.715034
1973	8	2	0.06146	0.03828	0.622844
1973	8	3	0.05876	0.0336	0.571818
1973	8	4	0.07155	0.05863	0.819427
1973	8	5	0.11281	0.12204	1.08182
1973	8	6	0.07674	0.05567	0.725437
1973	8	7	0.06984	0.03838	0.549542
1973	8	8	0.08353	0.05759	0.689453
1973	8	9	0.09485	0.06946	0.732314
1973	8	10	0.07545	0.04714	0.624785
1973	8	11	0.09219	0.10431	1.13147
1973	8	12	0.14182	0.23263	1.64032
1973	8	13	0.14036	0.19635	1.3989
1973	8	14	0.09995	0.08392	0.83962
1973	8	15	0.08946	0.06227	0.696065
1973	8	16	0.07181	0.03603	0.501741
1973	8	17	0.06916	0.03432	0.496241
1973	8	18	0.12353	0.23057	1.86651
1973	8	19	0.12038	0.13036	1.0829
1973	8	20	0.7551	8.71776	11.5452
1973	8	21	0.89502	9.32893	10.4232
1973	8	22	0.77318	8.15134	10.5426
1973	8	23	0.56178	3.37838	6.01371
1973	8	24	0.50922	2.20754	4.33514
1973	8	25	0.60354	3.12026	5.16993
1973	8	26	0.4736	1.654	3.4924
1973	8	27	0.37765	1.05259	2.78721
1973	8	28	0.28507	0.68378	2.39864
1973	8	29	0.26153	0.63131	2.41391
1973	8	30	0.28126	0.61401	2.18307
1973	8	31	0.29699	0.76056	2.56089
1973	9	1	0.23111	0.42741	1.84938
1973	9	2	0.19862	0.34208	1.72228
1973	9	3	0.19441	0.33953	1.74646
1973	9	4	0.17743	0.29801	1.67959
1973	9	5	0.148	0.20843	1.40831
1973	9	6	0.1494	0.22381	1.49806
1973	9	7	0.17048	0.23755	1.39342
1973	9	8	0.13253	0.13616	1.02739
1973	9	9	0.13864	0.1524	1.09925
1973	9	10	0.11562	0.10921	0.94456
1973	9	11	0.12537	0.12725	1.015
1973	9	12	0.12209	0.11455	0.938242
1973	9	13	0.11688	0.11112	0.950719
1973	9	14	0.12428	0.11666	0.938687
1973	9	15	0.11388	0.09643	0.846769
1973	9	16	0.10653	0.08161	0.766075
1973	9	17	0.11218	0.09197	0.819843
1973	9	18	0.0914	0.05956	0.651641
1973	9	19	0.08295	0.0486	0.585895
1973	9	20	0.08948	0.06306	0.704738
1973	9	21	0.08232	0.05017	0.609451
1973	9	22	0.07757	0.04353	0.561171
1973	9	23	0.07445	0.04063	0.545735
1973	9	24	0.07234	0.0381	0.52668
1973	9	25	0.07011	0.03968	0.565968
1973	9	26	0.06152	0.03016	0.490247
1973	9	27	0.0556	0.02374	0.426978
1973	9	28	0.051	0.02029	0.397843
1973	9	29	0.04563	0.01561	0.342099
1973	9	30	0.04101	0.01247	0.304072
1973	10	1	0.03655	0.00927	0.253625
1973	10	2	0.03432	0.00809	0.235723
1973	10	3	0.03206	0.00718	0.223955
1973	10	4	0.03264	0.00744	0.227941
1973	10	5	0.03544	0.009	0.25395
1973	10	6	0.03394	0.00801	0.236005
1973	10	7	0.06479	0.12343	1.90508
1973	10	8	0.34114	3.48449	10.2143
1973	10	9	2.16023	78.1043	36.1555
1973	10	10	2.2766	79.6347	34.9797
1973	10	11	0.79656	6.82007	8.5619
1973	10	12	0.40173	4.40651	10.9688
1973	10	13	0.26429	0.88995	3.36732
1973	10	14	0.23685	0.66454	2.80574
1973	10	15	0.22878	0.63495	2.77537
1973	10	16	0.19782	0.44806	2.26499
1973	10	17	0.211	0.53712	2.54559
1973	10	18	0.18674	0.40398	2.16333
1973	10	19	0.16632	0.2947	1.77189
1973	10	20	0.14536	0.2021	1.39034
1973	10	21	0.13022	0.15565	1.19528
1973	10	22	0.12785	0.14339	1.12155
1973	10	23	0.11584	0.11313	0.976606
1973	10	24	0.10581	0.09271	0.876193
1973	10	25	0.09912	0.07858	0.792776
1973	10	26	0.08642	0.05993	0.693474
1973	10	27	0.08034	0.05134	0.639034
1973	10	28	0.0772	0.04655	0.602979
1973	10	29	0.07246	0.0416	0.57411
1973	10	30	0.07078	0.03967	0.560469
1973	10	31	0.07011	0.03909	0.557552
1973	11	1	0.06918	0.06928	1.00145
1973	11	2	0.06564	0.06349	0.967246
1973	11	3	0.06108	0.05722	0.936804
1973	11	4	0.05826	0.05332	0.915208
1973	11	5	0.05572	0.04948	0.888011
1973	11	6	0.05327	0.04701	0.882485
1973	11	7	0.05245	0.0461	0.878932
1973	11	8	0.0509	0.0423	0.831041
1973	11	9	0.04841	0.03731	0.770709
1973	11	10	0.04878	0.03704	0.759328
1973	11	11	0.05016	0.0382	0.761563
1973	11	12	0.04859	0.03542	0.728957
1973	11	13	0.04778	0.0345	0.722059
1973	11	14	0.04754	0.03404	0.716029
1973	11	15	0.04714	0.03292	0.698345
1973	11	16	0.04612	0.03175	0.688422
1973	11	17	0.04595	0.03166	0.68901
1973	11	18	0.04427	0.02953	0.667043
1973	11	19	0.04291	0.02773	0.646236
1973	11	20	0.04275	0.02668	0.624094
1973	11	21	0.041	0.02425	0.591463
1973	11	22	0.04105	0.02441	0.594641
1973	11	23	0.04423	0.0256	0.578793
1973	11	24	0.04668	0.02699	0.578192
1973	11	25	0.04844	0.02815	0.581131
1973	11	26	0.04555	0.02561	0.562239
1973	11	27	0.04283	0.02323	0.542377
1973	11	28	0.04485	0.0247	0.550725
1973	11	29	0.04902	0.02727	0.556304
1973	11	30	0.04824	0.02665	0.552446
1973	12	1	0.04515	0.02367	0.524252
1973	12	2	0.04187	0.02133	0.509434
1973	12	3	0.04141	0.02199	0.531031
1973	12	4	0.04014	0.02132	0.531141
1973	12	5	0.04252	0.02316	0.544685
1973	12	6	0.03763	0.018	0.478342
1973	12	7	0.03525	0.01603	0.454752
1973	12	8	0.03398	0.01506	0.443202
1973	12	9	0.03409	0.01511	0.443238
1973	12	10	0.0326	0.01428	0.438037
1973	12	11	0.03207	0.0136	0.424072
1973	12	12	0.03158	0.01324	0.419253
1973	12	13	0.03143	0.01314	0.418072
1973	12	14	0.03144	0.01308	0.416031
1973	12	15	0.03132	0.0127	0.405492
1973	12	16	0.03032	0.01216	0.401055
1973	12	17	0.02908	0.01153	0.396492
1973	12	18	0.02842	0.01085	0.381773
1973	12	19	0.02805	0.01053	0.375401
1973	12	20	0.02786	0.01043	0.374372
1973	12	21	0.02748	0.01025	0.372999
1973	12	22	0.02691	0.00998	0.370866
1973	12	23	0.02606	0.00963	0.369532
1973	12	24	0.02573	0.00944	0.366887
1973	12	25	0.02549	0.00912	0.357787
1973	12	26	0.02494	0.0089	0.356856
1973	12	27	0.02478	0.00846	0.341404
1973	12	28	0.02465	0.00828	0.335903
1973	12	29	0.02466	0.0082	0.332522
1973	12	30	0.02401	0.00782	0.325698
1973	12	31	0.02352	0.00764	0.32483
1974	1	1	0.02338	0.00784	0.335329
1974	1	2	0.02253	0.00752	0.333777
1974	1	3	0.02265	0.00764	0.337307
1974	1	4	0.0221	0.00725	0.328054
1974	1	5	0.02145	0.00704	0.328205
1974	1	6	0.02116	0.00679	0.320888
1974	1	7	0.02046	0.00637	0.311339
1974	1	8	0.02004	0.00608	0.303393
1974	1	9	0.01965	0.0059	0.300254
1974	1	10	0.01899	0.00569	0.299631
1974	1	11	0.01893	0.00548	0.289488
1974	1	12	0.01872	0.00521	0.278312
1974	1	13	0.01859	0.0049	0.263583
1974	1	14	0.01733	0.00452	0.260819
1974	1	15	0.01695	0.00435	0.256637
1974	1	16	0.01659	0.00412	0.248342
1974	1	17	0.01621	0.00396	0.244294
1974	1	18	0.01671	0.004	0.239378
1974	1	19	0.01788	0.00402	0.224832
1974	1	20	0.01741	0.00386	0.221712
1974	1	21	0.01588	0.00348	0.219144
1974	1	22	0.01543	0.00336	0.217758
1974	1	23	0.01506	0.00318	0.211155
1974	1	24	0.01595	0.00341	0.213793
1974	1	25	0.02014	0.00463	0.229891
1974	1	26	0.01915	0.00422	0.220366
1974	1	27	0.0187	0.004	0.213904
1974	1	28	0.01867	0.00396	0.212105
1974	1	29	0.01789	0.00371	0.207378
1974	1	30	0.0168	0.00342	0.203571
1974	1	31	0.0159	0.00311	0.195597
1974	2	1	0.01585	0.00311	0.196215
1974	2	2	0.0158	0.00308	0.194937
1974	2	3	0.01572	0.00304	0.193384
1974	2	4	0.01524	0.00299	0.196194
1974	2	5	0.01495	0.00287	0.191973
1974	2	6	0.01574	0.003	0.190597
1974	2	7	0.01581	0.00292	0.184693
1974	2	8	0.01751	0.00367	0.209595
1974	2	9	0.01722	0.00353	0.204994
1974	2	10	0.01644	0.00309	0.187956
1974	2	11	0.01533	0.00275	0.179387
1974	2	12	0.01525	0.00278	0.182295
1974	2	13	0.01495	0.00272	0.18194
1974	2	14	0.01452	0.00259	0.178375
1974	2	15	0.01386	0.0024	0.17316
1974	2	16	0.01353	0.0024	0.177384
1974	2	17	0.01331	0.0023	0.172802
1974	2	18	0.01304	0.00219	0.167945
1974	2	19	0.01278	0.00212	0.165884
1974	2	20	0.01263	0.00203	0.160728
1974	2	21	0.01337	0.00211	0.157816
1974	2	22	0.01486	0.00225	0.151413
1974	2	23	0.02412	0.009	0.373134
1974	2	24	0.02285	0.0054	0.236324
1974	2	25	0.06619	0.06975	1.05378
1974	2	26	0.09537	0.33383	3.50037
1974	2	27	0.0593	0.0985	1.66105
1974	2	28	0.03764	0.02336	0.620616
1974	3	1	0.03016	0.01361	0.45126
1974	3	2	0.02548	0.00737	0.289246
1974	3	3	0.02165	0.00512	0.23649
1974	3	4	0.01746	0.00343	0.196449
1974	3	5	0.01572	0.00308	0.195929
1974	3	6	0.01516	0.00292	0.192612
1974	3	7	0.01491	0.00284	0.190476
1974	3	8	0.01487	0.00282	0.189644
1974	3	9	0.01469	0.00281	0.191287
1974	3	10	0.01426	0.00266	0.186536
1974	3	11	0.01463	0.00256	0.174983
1974	3	12	0.01871	0.00363	0.194014
1974	3	13	0.02142	0.00432	0.201681
1974	3	14	0.01822	0.00342	0.187706
1974	3	15	0.01618	0.00307	0.18974
1974	3	16	0.01686	0.00311	0.18446
1974	3	17	0.021	0.00526	0.250476
1974	3	18	0.01892	0.00473	0.25
1974	3	19	0.017	0.00379	0.222941
1974	3	20	0.01608	0.00344	0.21393
1974	3	21	0.01597	0.00356	0.222918
1974	3	22	0.01572	0.00333	0.211832
1974	3	23	0.01491	0.00313	0.209926
1974	3	24	0.01445	0.00307	0.212457
1974	3	25	0.01411	0.00295	0.209072
1974	3	26	0.01387	0.00291	0.209805
1974	3	27	0.0147	0.00313	0.212925
1974	3	28	0.0164	0.00379	0.231098
1974	3	29	0.01632	0.00353	0.216299
1974	3	30	0.0156	0.00331	0.212179
1974	3	31	0.01672	0.00366	0.2189
1974	4	1	0.01924	0.00419	0.217775
1974	4	2	0.04693	0.0255	0.543362
1974	4	3	0.04927	0.02848	0.578039
1974	4	4	0.03315	0.0102	0.307692
1974	4	5	0.03013	0.00825	0.273813
1974	4	6	0.02738	0.0067	0.244704
1974	4	7	0.02602	0.00592	0.227517
1974	4	8	0.02917	0.00849	0.291052
1974	4	9	0.03058	0.00939	0.307063
1974	4	10	0.03274	0.01097	0.335064
1974	4	11	0.03374	0.01219	0.361292
1974	4	12	0.02937	0.00789	0.268641
1974	4	13	0.02533	0.00602	0.237663
1974	4	14	0.02323	0.0053	0.228153
1974	4	15	0.02281	0.00491	0.215256
1974	4	16	0.02171	0.00452	0.208199
1974	4	17	0.02066	0.00417	0.201839
1974	4	18	0.02151	0.0045	0.209205
1974	4	19	0.02187	0.00461	0.210791
1974	4	20	0.01915	0.00384	0.200522
1974	4	21	0.01776	0.00357	0.201014
1974	4	22	0.02373	0.00497	0.20944
1974	4	23	0.0383	0.0155	0.4047
1974	4	24	0.03388	0.01365	0.402893
1974	4	25	0.02758	0.00872	0.316171
1974	4	26	0.02669	0.00832	0.311727
1974	4	27	0.02578	0.00825	0.320016
1974	4	28	0.08125	0.33787	4.1584
1974	4	29	0.06666	0.12728	1.90939
1974	4	30	0.05322	0.0859	1.61405
1974	5	1	0.0699	0.20761	2.9701
1974	5	2	0.10601	0.45495	4.29158
1974	5	3	0.08421	0.16753	1.98943
1974	5	4	0.08556	0.12453	1.45547
1974	5	5	0.08972	0.22741	2.53466
1974	5	6	0.12452	0.2294	1.84227
1974	5	7	0.1201	0.21305	1.77394
1974	5	8	0.09377	0.14036	1.49685
1974	5	9	0.07764	0.08196	1.05564
1974	5	10	0.06375	0.05631	0.883294
1974	5	11	0.05627	0.04431	0.787453
1974	5	12	0.05087	0.03468	0.681738
1974	5	13	0.04846	0.03037	0.626702
1974	5	14	0.04685	0.02766	0.590395
1974	5	15	0.05287	0.02999	0.56724
1974	5	16	0.06416	0.03588	0.559227
1974	5	17	0.05768	0.03101	0.537621
1974	5	18	0.05367	0.02744	0.511273
1974	5	19	0.04887	0.02355	0.481891
1974	5	20	0.04989	0.02214	0.443776
1974	5	21	0.04751	0.02049	0.431278
1974	5	22	0.04172	0.01699	0.407239
1974	5	23	0.04015	0.01514	0.377086
1974	5	24	0.0468	0.02468	0.52735
1974	5	25	0.06591	0.03453	0.523896
1974	5	26	0.04885	0.0212	0.433982
1974	5	27	0.04075	0.01687	0.413988
1974	5	28	0.04524	0.02407	0.532051
1974	5	29	0.05204	0.03419	0.656995
1974	5	30	0.08163	0.60969	7.46895
1974	5	31	0.18541	0.52475	2.83021
1974	6	1	0.20821	0.30242	1.45248
1974	6	2	0.3694	4.03544	10.9243
1974	6	3	0.49502	2.19792	4.44006
1974	6	4	0.41116	1.40809	3.42468
1974	6	5	0.26961	0.50667	1.87927
1974	6	6	0.21675	0.30609	1.41218
1974	6	7	0.25508	0.52306	2.05057
1974	6	8	0.27953	1.69406	6.06039
1974	6	9	0.3597	1.9198	5.33723
1974	6	10	0.23392	0.65176	2.78625
1974	6	11	0.15984	0.15188	0.9502
1974	6	12	0.18063	0.4044	2.23883
1974	6	13	0.16095	0.16757	1.04113
1974	6	14	0.16346	0.15007	0.918084
1974	6	15	0.14833	0.13797	0.930156
1974	6	16	0.14439	0.12991	0.899716
1974	6	17	0.12258	0.09892	0.806983
1974	6	18	0.89082	16.1722	18.1543
1974	6	19	1.21284	17.1456	14.1368
1974	6	20	0.5696	2.22092	3.89909
1974	6	21	0.36826	1.25134	3.39798
1974	6	22	0.2996	0.81185	2.70978
1974	6	23	0.51796	2.46127	4.75185
1974	6	24	0.42678	1.38681	3.24947
1974	6	25	0.31601	0.72755	2.3023
1974	6	26	0.2538	0.54504	2.14752
1974	6	27	0.22027	0.40394	1.83384
1974	6	28	0.20028	0.30504	1.52307
1974	6	29	0.19972	0.29715	1.48783
1974	6	30	0.18916	0.23393	1.23668
1974	7	1	0.1687	0.175	1.03734
1974	7	2	0.14188	0.11942	0.841697
1974	7	3	0.12253	0.08917	0.72774
1974	7	4	0.11464	0.07785	0.679082
1974	7	5	0.10972	0.06877	0.626777
1974	7	6	0.12783	0.60794	4.75585
1974	7	7	0.11595	0.07239	0.624321
1974	7	8	0.11328	0.06832	0.603107
1974	7	9	0.10348	0.05718	0.552571
1974	7	10	0.08524	0.04226	0.495777
1974	7	11	0.07834	0.0442	0.564207
1974	7	12	0.14947	1.19194	7.97444
1974	7	13	0.22432	0.88936	3.96469
1974	7	14	0.17935	0.21656	1.20747
1974	7	15	0.12459	0.08623	0.69211
1974	7	16	0.09626	0.05335	0.554228
1974	7	17	0.08292	0.03941	0.475277
1974	7	18	0.07504	0.03338	0.444829
1974	7	19	0.11816	0.09042	0.765234
1974	7	20	0.09983	0.0591	0.592006
1974	7	21	0.0801	0.03842	0.47965
1974	7	22	0.06751	0.02763	0.409273
1974	7	23	0.06416	0.02428	0.378429
1974	7	24	0.0596	0.02099	0.352181
1974	7	25	0.05495	0.01751	0.318653
1974	7	26	0.0532	0.016	0.300752
1974	7	27	0.05339	0.01668	0.312418
1974	7	28	0.05927	0.01976	0.33339
1974	7	29	0.07202	0.03074	0.426826
1974	7	30	0.0642	0.02427	0.378037
1974	7	31	0.0671	0.029	0.432191
1974	8	1	0.0923	0.05134	0.55623
1974	8	2	0.0868	0.05044	0.581106
1974	8	3	0.07197	0.06547	0.909685
1974	8	4	0.08166	0.24529	3.0038
1974	8	5	0.08223	0.05805	0.705947
1974	8	6	0.06279	0.02563	0.408186
1974	8	7	0.04781	0.01406	0.294081
1974	8	8	0.04812	0.01441	0.29946
1974	8	9	0.06034	0.02323	0.384985
1974	8	10	0.13601	0.55228	4.06058
1974	8	11	0.27446	4.38732	15.9853
1974	8	12	0.18837	0.79813	4.23703
1974	8	13	0.12485	0.23602	1.89043
1974	8	14	0.10383	0.12929	1.24521
1974	8	15	0.08407	0.08863	1.05424
1974	8	16	0.09016	0.07969	0.883873
1974	8	17	0.07765	0.06443	0.829749
1974	8	18	0.06252	0.04272	0.683301
1974	8	19	0.05672	0.03445	0.60737
1974	8	20	0.04851	0.02884	0.594517
1974	8	21	0.05706	0.03598	0.630564
1974	8	22	0.26676	0.75905	2.84544
1974	8	23	0.41701	1.13649	2.72533
1974	8	24	0.47985	3.47647	7.24491
1974	8	25	0.317	0.76674	2.41874
1974	8	26	0.25939	0.69747	2.68889
1974	8	27	0.25209	0.65877	2.61323
1974	8	28	0.26698	0.40663	1.52307
1974	8	29	0.21704	0.26293	1.21144
1974	8	30	0.1811	0.19494	1.07642
1974	8	31	0.1548	0.15811	1.02138
1974	9	1	0.21066	2.66861	12.6679
1974	9	2	0.35454	6.38212	18.0011
1974	9	3	0.25206	0.3939	1.56272
1974	9	4	0.24294	0.36326	1.49527
1974	9	5	0.22617	0.32681	1.44498
1974	9	6	0.20009	0.23146	1.15678
1974	9	7	0.20267	0.43186	2.13085
1974	9	8	0.22059	3.93943	17.8586
1974	9	9	0.17725	0.26719	1.50742
1974	9	10	0.14183	0.11547	0.814144
1974	9	11	0.12226	0.08794	0.719287
1974	9	12	0.10918	0.07193	0.65882
1974	9	13	0.09989	0.06167	0.617379
1974	9	14	0.09351	0.0552	0.590311
1974	9	15	0.08467	0.04495	0.530885
1974	9	16	0.09591	0.05227	0.54499
1974	9	17	0.09565	0.04957	0.518244
1974	9	18	0.10491	0.05894	0.561815
1974	9	19	0.15282	0.15036	0.983903
1974	9	20	0.1635	0.17929	1.09657
1974	9	21	0.14525	0.10855	0.747332
1974	9	22	0.12195	0.09079	0.744485
1974	9	23	0.11648	0.07475	0.641741
1974	9	24	0.09674	0.05065	0.523568
1974	9	25	0.10569	0.07078	0.669694
1974	9	26	0.09882	0.05999	0.607063
1974	9	27	0.24388	2.72425	11.1705
1974	9	28	0.28622	1.49955	5.23915
1974	9	29	0.20771	0.54461	2.62197
1974	9	30	0.17688	0.31501	1.78092
1974	10	1	0.14033	0.19274	1.37348
1974	10	2	0.12882	0.14889	1.1558
1974	10	3	0.13524	0.13113	0.96961
1974	10	4	0.12897	0.11481	0.890207
1974	10	5	0.11818	0.10155	0.859282
1974	10	6	0.10355	0.0875	0.845002
1974	10	7	0.09844	0.08187	0.831674
1974	10	8	0.08927	0.07392	0.82805
1974	10	9	0.08988	0.07257	0.80741
1974	10	10	0.102	0.08629	0.84598
1974	10	11	0.14086	0.21904	1.55502
1974	10	12	0.52287	6.36681	12.1767
1974	10	13	0.55318	5.35818	9.68614
1974	10	14	0.40426	2.76118	6.83021
1974	10	15	0.36764	2.18846	5.95273
1974	10	16	0.39719	2.39922	6.04048
1974	10	17	0.56777	8.46311	14.9059
1974	10	18	0.95787	22.436	23.4228
1974	10	19	0.55432	6.03747	10.8917
1974	10	20	0.43339	3.59981	8.30617
1974	10	21	0.37622	3.09057	8.21479
1974	10	22	0.30835	2.27606	7.38142
1974	10	23	0.26022	1.41538	5.43917
1974	10	24	0.22676	0.8319	3.66864
1974	10	25	0.35219	3.85171	10.9365
1974	10	26	0.29212	1.54225	5.27951
1974	10	27	0.21545	0.57022	2.64665
1974	10	28	0.24788	0.94816	3.82508
1974	10	29	0.39451	4.29656	10.8909
1974	10	30	0.29608	1.71242	5.78364
1974	10	31	0.21482	0.65917	3.06848
1974	11	1	0.18718	0.36939	1.97345
1974	11	2	0.18868	0.33697	1.78593
1974	11	3	0.69403	12.0769	17.4011
1974	11	4	0.36909	2.46123	6.66837
1974	11	5	0.24942	0.72491	2.90638
1974	11	6	0.1996	0.4015	2.01152
1974	11	7	0.2297	0.68382	2.97701
1974	11	8	0.56361	8.87455	15.7459
1974	11	9	0.35874	2.66887	7.43957
1974	11	10	0.27878	1.31946	4.73298
1974	11	11	0.23896	0.94619	3.95962
1974	11	12	0.22019	0.76359	3.46787
1974	11	13	0.20692	0.61804	2.98685
1974	11	14	0.19057	0.43251	2.26956
1974	11	15	0.17104	0.30535	1.78525
1974	11	16	0.14947	0.21928	1.46705
1974	11	17	0.13483	0.16166	1.19899
1974	11	18	0.12113	0.1224	1.01048
1974	11	19	0.1067	0.09444	0.885098
1974	11	20	0.09919	0.08334	0.840206
1974	11	21	0.09413	0.07398	0.785934
1974	11	22	0.08573	0.06279	0.732416
1974	11	23	0.08133	0.05802	0.71339
1974	11	24	0.07991	0.05514	0.690026
1974	11	25	0.07766	0.05179	0.666881
1974	11	26	0.07481	0.04763	0.63668
1974	11	27	0.07528	0.04761	0.632439
1974	11	28	0.07717	0.04838	0.626928
1974	11	29	0.07563	0.04684	0.619331
1974	11	30	0.08938	0.08971	1.00369
1974	12	1	0.08523	0.08733	1.02464
1974	12	2	0.06867	0.056	0.815494
1974	12	3	0.06214	0.04485	0.721757
1974	12	4	0.05959	0.03856	0.647088
1974	12	5	0.05714	0.0347	0.60728
1974	12	6	0.05653	0.03377	0.597382
1974	12	7	0.05765	0.03407	0.59098
1974	12	8	0.05845	0.03611	0.617793
1974	12	9	0.06123	0.04296	0.701617
1974	12	10	0.05909	0.03973	0.672364
1974	12	11	0.06156	0.03833	0.622645
1974	12	12	0.0641	0.03788	0.590952
1974	12	13	0.06203	0.03562	0.574238
1974	12	14	0.06421	0.03606	0.561595
1974	12	15	0.0603	0.03399	0.563682
1974	12	16	0.05681	0.03103	0.546207
1974	12	17	0.06475	0.04205	0.649421
1974	12	18	0.07082	0.05806	0.819825
1974	12	19	0.06548	0.04776	0.729383
1974	12	20	0.06271	0.04232	0.674852
1974	12	21	0.05995	0.03857	0.643369
1974	12	22	0.05634	0.03469	0.615726
1974	12	23	0.0535	0.03138	0.586542
1974	12	24	0.05339	0.0307	0.575014
1974	12	25	0.0516	0.02886	0.559302
1974	12	26	0.04887	0.02592	0.530387
1974	12	27	0.04834	0.02498	0.516756
1974	12	28	0.04761	0.02419	0.508087
1974	12	29	0.0468	0.0236	0.504274
1974	12	30	0.04634	0.02298	0.4959
1974	12	31	0.04577	0.02229	0.487
1975	1	1	0.04769	0.02165	0.453974
1975	1	2	0.04647	0.02049	0.44093
1975	1	3	0.04559	0.01967	0.431454
1975	1	4	0.0435	0.01779	0.408966
1975	1	5	0.04293	0.01697	0.395295
1975	1	6	0.04174	0.01605	0.384523
1975	1	7	0.04061	0.0152	0.374292
1975	1	8	0.03975	0.0147	0.369811
1975	1	9	0.03901	0.01404	0.359908
1975	1	10	0.03806	0.01314	0.345244
1975	1	11	0.03743	0.01282	0.342506
1975	1	12	0.03766	0.01358	0.360595
1975	1	13	0.03873	0.01442	0.372321
1975	1	14	0.03851	0.0137	0.355752
1975	1	15	0.06022	0.02103	0.34922
1975	1	16	0.0669	0.03224	0.481913
1975	1	17	0.04825	0.02041	0.423005
1975	1	18	0.04251	0.01624	0.382028
1975	1	19	0.04107	0.01468	0.357439
1975	1	20	0.04068	0.01395	0.34292
1975	1	21	0.04058	0.01382	0.340562
1975	1	22	0.04279	0.01352	0.315962
1975	1	23	0.03987	0.01254	0.314522
1975	1	24	0.03784	0.01159	0.30629
1975	1	25	0.0365	0.01075	0.294521
1975	1	26	0.03587	0.01012	0.28213
1975	1	27	0.03551	0.01016	0.286117
1975	1	28	0.03529	0.0094	0.266364
1975	1	29	0.03424	0.00878	0.256425
1975	1	30	0.03337	0.00827	0.247827
1975	1	31	0.03253	0.00791	0.24316
1975	2	1	0.03128	0.00745	0.238171
1975	2	2	0.03037	0.00709	0.233454
1975	2	3	0.02943	0.00677	0.230037
1975	2	4	0.02829	0.00637	0.225168
1975	2	5	0.02785	0.00632	0.22693
1975	2	6	0.02749	0.00633	0.230266
1975	2	7	0.0266	0.00606	0.22782
1975	2	8	0.02598	0.00606	0.233256
1975	2	9	0.0264	0.00581	0.220076
1975	2	10	0.02887	0.00597	0.206789
1975	2	11	0.02772	0.00572	0.206349
1975	2	12	0.02752	0.00562	0.204215
1975	2	13	0.02722	0.00548	0.201323
1975	2	14	0.02993	0.00593	0.198129
1975	2	15	0.03207	0.00683	0.212972
1975	2	16	0.02975	0.00617	0.207395
1975	2	17	0.02798	0.00561	0.2005
1975	2	18	0.02642	0.00533	0.201741
1975	2	19	0.02575	0.00499	0.193786
1975	2	20	0.02466	0.00486	0.19708
1975	2	21	0.02344	0.00466	0.198805
1975	2	22	0.02239	0.00433	0.19339
1975	2	23	0.02167	0.00407	0.187817
1975	2	24	0.02126	0.00394	0.185325
1975	2	25	0.02126	0.00392	0.184384
1975	2	26	0.02078	0.00369	0.177575
1975	2	27	0.02037	0.00359	0.17624
1975	2	28	0.01994	0.00345	0.173019
1975	3	1	0.01963	0.00331	0.168619
1975	3	2	0.01944	0.00324	0.166667
1975	3	3	0.01891	0.00298	0.157589
1975	3	4	0.01905	0.00301	0.158005
1975	3	5	0.01871	0.00286	0.152859
1975	3	6	0.01891	0.00283	0.149656
1975	3	7	0.01983	0.00304	0.153303
1975	3	8	0.02323	0.00377	0.16229
1975	3	9	0.02289	0.00355	0.15509
1975	3	10	0.02464	0.00363	0.147321
1975	3	11	0.02428	0.00356	0.146623
1975	3	12	0.03219	0.00575	0.178627
1975	3	13	0.02922	0.00482	0.164956
1975	3	14	0.02772	0.00437	0.157648
1975	3	15	0.10674	0.06194	0.580289
1975	3	16	0.0953	0.04528	0.475131
1975	3	17	0.06685	0.02622	0.392221
1975	3	18	0.05482	0.02053	0.374498
1975	3	19	0.05214	0.01953	0.374568
1975	3	20	0.07211	0.02846	0.394675
1975	3	21	0.0526	0.01745	0.331749
1975	3	22	0.04803	0.01638	0.341037
1975	3	23	0.05806	0.02211	0.380813
1975	3	24	0.0509	0.0182	0.357564
1975	3	25	0.04504	0.01507	0.334591
1975	3	26	0.04003	0.01224	0.305771
1975	3	27	0.03644	0.0101	0.277168
1975	3	28	0.03787	0.01098	0.289939
1975	3	29	0.03717	0.01093	0.294054
1975	3	30	0.03668	0.01074	0.292803
1975	3	31	0.05673	0.02306	0.406487
1975	4	1	0.06881	0.03275	0.475948
1975	4	2	0.04847	0.01766	0.364349
1975	4	3	0.04168	0.01345	0.322697
1975	4	4	0.03953	0.01248	0.31571
1975	4	5	0.03822	0.01189	0.311094
1975	4	6	0.06252	0.02546	0.40723
1975	4	7	0.0604	0.0253	0.418874
1975	4	8	0.10713	0.06489	0.605713
1975	4	9	0.15939	0.12526	0.785871
1975	4	10	0.11313	0.06186	0.546805
1975	4	11	0.08578	0.0426	0.496619
1975	4	12	0.07438	0.03425	0.460473
1975	4	13	0.06383	0.0269	0.421432
1975	4	14	0.06239	0.02585	0.414329
1975	4	15	0.05192	0.01876	0.361325
1975	4	16	0.0471	0.01602	0.340127
1975	4	17	0.04348	0.01459	0.335557
1975	4	18	0.04032	0.01257	0.311756
1975	4	19	0.03773	0.01102	0.292075
1975	4	20	0.03329	0.00866	0.260138
1975	4	21	0.03198	0.00811	0.253596
1975	4	22	0.02946	0.00674	0.228785
1975	4	23	0.02962	0.00723	0.244092
1975	4	24	0.02767	0.00599	0.21648
1975	4	25	0.02722	0.00582	0.213813
1975	4	26	0.02809	0.00665	0.236739
1975	4	27	0.0268	0.00571	0.21306
1975	4	28	0.02637	0.00562	0.213121
1975	4	29	0.05838	0.02486	0.425831
1975	4	30	0.05551	0.0207	0.372906
1975	5	1	0.05025	0.01856	0.369353
1975	5	2	0.05635	0.01965	0.348713
1975	5	3	0.04269	0.01192	0.279222
1975	5	4	0.04061	0.01116	0.274809
1975	5	5	0.04523	0.01406	0.310856
1975	5	6	0.03694	0.00975	0.263942
1975	5	7	0.03544	0.00887	0.250282
1975	5	8	0.03309	0.0076	0.229677
1975	5	9	0.03046	0.00664	0.217991
1975	5	10	0.02901	0.00599	0.206481
1975	5	11	0.03096	0.0076	0.245478
1975	5	12	0.03	0.00701	0.233667
1975	5	13	0.03886	0.0129	0.331961
1975	5	14	0.03502	0.00948	0.270702
1975	5	15	0.0326	0.00843	0.258589
1975	5	16	0.04225	0.01584	0.374911
1975	5	17	0.04255	0.01284	0.301763
1975	5	18	0.05411	0.02112	0.390316
1975	5	19	0.04756	0.01689	0.35513
1975	5	20	0.08159	0.06926	0.848879
1975	5	21	0.10219	0.26641	2.60701
1975	5	22	0.22697	0.85132	3.7508
1975	5	23	0.18585	0.42775	2.30159
1975	5	24	0.12978	0.11752	0.905532
1975	5	25	0.11073	0.06645	0.600108
1975	5	26	0.09205	0.04333	0.470722
1975	5	27	0.08466	0.03607	0.426057
1975	5	28	0.07714	0.03096	0.401348
1975	5	29	0.07202	0.02802	0.389059
1975	5	30	0.08204	0.03416	0.416382
1975	5	31	0.09421	0.04153	0.440824
1975	6	1	0.09146	0.12662	1.38443
1975	6	2	0.07887	0.11237	1.42475
1975	6	3	0.07579	0.07977	1.05251
1975	6	4	0.0728	0.09313	1.27926
1975	6	5	0.08395	0.1368	1.62954
1975	6	6	0.2938	2.84855	9.69554
1975	6	7	0.55831	5.02672	9.00346
1975	6	8	0.58712	2.61864	4.46014
1975	6	9	0.37908	0.80937	2.13509
1975	6	10	0.25217	0.8358	3.31443
1975	6	11	0.29582	1.61816	5.47008
1975	6	12	0.38554	1.34046	3.47684
1975	6	13	0.38901	3.94602	10.1437
1975	6	14	0.3078	1.16186	3.77472
1975	6	15	0.2757	1.09033	3.95477
1975	6	16	0.28601	1.52078	5.31723
1975	6	17	0.24299	0.97564	4.01514
1975	6	18	0.25648	0.91214	3.55638
1975	6	19	0.25279	1.87	7.39744
1975	6	20	0.2018	0.73485	3.64148
1975	6	21	0.17148	0.43919	2.56117
1975	6	22	0.16382	0.3285	2.00525
[truncated: 12,976 more rows]

## Sheet: TableB
Year	Sum_Q(km3)	Sum_Qs(Mt)
1970	22.254	75.4214
1971	25.0468	78.4458
1972	42.048	116.424
1973	34.6348	257.084
1974	44.2543	222.847
1975	39.8013	246.654
1976	31.3579	215.757
1977	38.6235	193.259
1978	31.8244	56.3291
1979	31.7388	129.157
1980	14.4023	67.8513
1981	43.5035	280.864
1982	32.5984	245.289
1983	31.7353	75.5016
1984	29.7909	68.0861
1985	39.9661	154.864
1986	34.841	100.155
1987	30.9342	137.69
1988	28.728	112.864
1989	30.0436	244.207
1990	50.8221	391.72
1991	23.8937	85.7758
1992	39.1697	175.536
1993	17.5972	16.5014
1994	39.4065	212.708
1995	24.4233	59.3429
1996	32.9036	322.291
1997	30.21	92.8924
1998	40.0934	186.898
1999	31.5701	85.1031
2000	36.8582	296.4
2001	44.6284	509.601
2002	15.1146	24.7343
2003	20.132	113.323
2004	30.063	545.497
2005	60.5168	607.397
2006	39.3718	261.192
2007	43.6043	340.837
2008	40.1517	338.076
2009	27.7868	1112.12
2010	24.5168	98.9331

## Sheet: TableC
Annual_Qs(Mt)	Year	01-Touchien	02-Houlung	03-Taan(2003)	04-Tachia	05-Wu	06-Choshui	07-Peikang	08-Pachang(2010)	09-Tsengwen	10-Erjen	11-Kaoping	12-Peinan(2004)	13-Hsiukuluan	14-Hualien	15-Hoping	16-Lanyang	Max_hourly_Q(mcs)	Year	01-Touchien	02-Houlung	03-Taan(2003)	04-Tachia	05-Wu	06-Choshui	07-Peikang	08-Pachang(2010)	09-Tsengwen	10-Erjen	11-Kaoping	12-Peinan(2004)	13-Hsiukuluan	14-Hualien	15-Hoping	16-Lanyang
	1949							1.9011					0.40928				5.87447		1949							547					1180				1110
	1950							2.79886					0.18135				1.18928		1950							686					1670				662
	1951	0.75008						1.59722				48.1611	0.05696				3.17665		1951	379						712				3650	1910				720
	1952	0.39564						1.85739				31.3535	0.8209				2.39458		1952	256						979				11300	2720				775
	1953	0.53716						2.6571				21.9563	5.33535				3.57218		1953	898						1000				4190	3150				955
	1954	0.01812						0.65028				3.61013	1.90207				2.5363		1954	94.7						253				1120	1750				1050
	1955	0.38578						2.56995				10.2109	2.37033				0.64809		1955	658						942				8600	2940				511
	1956	2.03283						1.28201				12.4048	6.92515				2.59088		1956	1460						1020				5060	4570				1430
	1957	0.00862						0.57995				10.4641	10.7659				1.87205		1957	154						563				5500	4500				679
	1958	0.03275						0.52231				7.37631	3.21346				2.48948		1958	416						418				3422	2050				1090
	1959	0.09594						1.96334				110.602	1.80295				13.5819		1959	1250						1300				18000	2470				1230
	1960	0.05388						2.00584	10.7478	24.8952		39.5934	1.11567				9.9307		1960	1026						1410	2140	3930		15200	1394				745
	1961	0.03081						1.5482	7.00354	9.65458		15.9352	11.294				12.6912		1961	1220						598	1670	1260		13510	3400				1870
	1962	0.1174						2.40337	9.65713	16.4067		29.7481	25.0194				21.386		1962	1481						1160	929	1840		13600	4070				2180
	1963	2.56636						1.12915	6.08202	25.9539		25.7945	16.5147				14.3059		1963	4400						1630	1010	1790		10500	2900				1930
	1964	0.37708					3.5816	0.79043	0.91488	3.47416		3.12919	8.43626				3.15172		1964	325					356	247	103	280		1150	2240				652
	1965	0.65127					27.2221	3.89602	7.62623	30.063		18.8689	13.34				1.57147		1965	505					10500	1650	1470	2950		9230	3750				579
	1966	2.87358		0.85466		1.92839	51.3833	3.5497	4.20973	41.1188		37.1388	92.5362				2.33134		1966	782		314		1490	5790	932	660	2130		8470	5200				3400
	1967	0.88529		0.33597		1.35942	26.3427	0.93604	0.75246	7.70963		7.0373	8.41891				2.11847		1967	635		116		2340	6880	1240	1090	1560		5500	4600				3200
	1968	0.81947		3.66693		1.4337	55.9725	0.71571	1.81707	7.75796		11.7114	70.7835				3.45696		1968	503		1040		2010	2920	956	588	1420		4520	7480				2580
	1969	8.46101		11.5826		3.31574	22.8515	1.25119	1.25848	5.18851		12.5889	25.9543	16.4466	64.8644		0.31832		1969	2950		7050		1530	8220	418	655	2220		12500	5720	3690	7600		4560
	1970	5.28293		23.6156		6.83419	16.8046	1.41929	0.27524	1.596		3.04118	2.32204	5.27173	8.83234		0.1262		1970	2890		2860		7250	11200	1340	658	1670		5220	1400	964	588		2820
	1971	4.42372		5.05908		1.20853	12.4855	0.55803	0.66483	13.7025	6.35519	5.89852	7.72886	4.45528	15.7485		0.15732		1971	1620		770		1570	8230	545	593	2400	1080	6720	3240	4450	9060		3010
	1972	4.82011		6.8613		8.20457	21.7544	3.14849	3.96219	13.6718	12.4021	28.0835	9.1588	1.27356	2.13548		0.94788		1972	1840		1090		4470	5720	1460	662	3750	994	9850	2530	1600	2980		1080
	1973	0.14188		1.83655		0.86162	42.2056	1.19533	1.11393	1.87525	6.96865	21.9182	70.3425	22.2025	79.9262		6.49607		1973	139		484		805	4460	820	428	1880	371	5450	7120	9130	11900		2270
	1974	1.21057		6.86916		6.4161	29.8905	1.03023	0.72073	13.5083	24.2827	10.6409	65.5238	6.76916	50.4908		5.49432		1974	320		809		2140	7430	761	884	3110	925	5330	4310	1880	4020		2450
	1975	0.29862		3.0004		2.09068	94.9437	1.45819	4.48084	13.3803	8.05389	13.9711	26.2577	4.32605	26.205	47.0122	1.17564		1975	318		523		1490	7010	1330	7340	4060	1260	10400	6820	2490	7420	5250	2040
	1976	1.08236		7.63949		10.7855	95.3212	0.90853	2.30663	7.72812	14.3778	42.0472	30.0428	0.58229	1.49829	1.18292	0.2543		1976	352		1220		4230	9900	1160	1160	2690	1130	16300	3540	565	1020	495	1040
	1977	2.1587		5.9459		5.52203	13.7117	3.31203	1.51378	20.9461	25.4642	63.6195	17.6755	11.3038	12.4903	5.49595	4.09918		1977	650		801		1670	4080	1660	1490	3120	1460	7780	4800	1750	4200	740	1030
	1978	0.55638		5.75463		1.63456	7.60916	1.22361	1.31858	2.61311	1.29206	15.7119	4.41997	3.56407	2.08961	1.48223	7.0592		1978	243		364		1110	2170	519	520	1750	531	6930	1130	1550	320	135	1710
	1979	0.69324		8.65086	0.05006	2.50621	41.9221	1.10956	0.74315	2.63395	3.37433	8.75469	45.5218	4.18945	4.39851	1.49544	3.11384		1979	296.4		576	518	1590	7340	726	902	1570	1150	3900	6200	4130	3170	670	558
	1980	0.25387		4.73129	0.21962	2.18616	13.0239	0.83402	0.72011	0.34426	0.04017	2.33438	6.49052	2.53302	7.33919	13.8685	12.9322		1980	828		1530	1550	7820	7740	1720	1440	1190	119	3980	3740	1850	2960	580	2690
	1981	0.47854	1.01126	13.3834	1.9033	5.82067	19.4302	1.30247	1.91373	10.2705	34.2291	54.16	20.4528	44.4776	30.0098	26.5747	15.4457		1981	569	1370	3958	1640	3630	3980	1150	1360	7820	1680	10500	6030	6240	3410	850	2180
	1982	0.11788	0.25393	1.78426	1.57406	3.04167	8.5036	0.30815	0.9704	8.49966	9.68554	25.7726	21.0345	40.7958	66.3347	42.5034	14.1086		1982	385	464	340	1790	4550	5370	578	704	2640	969	9030	4030	6550	6510	7900	2916
	1983	0.23193	0.49993	8.20035	2.26631	2.94885	13.4263	0.428	1.83313	3.56515	19.0688	10.129	4.80085	0.243	3.89376	1.60598	2.36028		1983	227	343	1500	1360	4720	4300	748	533	997	1770	7350	1600	376	233	74.8	465
	1984	0.81775	0.79391	0.99196	0.32909	1.54715	9.32509	0.24536	1.26105	1.35818	3.9741	6.6878	11.8831	5.56759	16.2518	3.505	3.54721		1984	452	436	699	443	2520	1760	581	470	1390	600	3090	2060	1460	2620	511	1230
	1985	2.13249	3.40534	1.83628	0.35174	4.41442	50.7558	1.22981	1.91086	1.22863	9.83871	7.02754	15.491	21.6685	22.2973	7.93139	3.3442		1985	740	1680	772	1890	6430	6200	451	500	1140	795	4680	2360	3200	6550	812	1230
	1986	1.30533	3.0494	1.62206	0.34367	3.75755	15.6546	1.02326	0.67595	1.74053	2.33752	6.34049	18.8367	17.3091	13.7351	10.2473	2.17666		1986	705	546	732	641	7490	1160	1010	681	805	541	3650	3440	4100	1190	808	1670
	1987	0.69901	0.52909	0.67268	0.22074	1.43691	16.0288	0.97631	0.89511	3.20294	4.35929	10.5035	36.5764	13.6987	30.8609	11.3489	5.68046		1987	550	823	490	714	2110	4470	883	610	723	1390	6100	6190	3300	4550	802	3060
	1988	0.16079	0.16729	0.54878	0.093	0.48264	13.4572	1.15399	2.32338	4.86917	3.52102	5.14629	10.7582	10.2466	4.94068	50.9688	4.02628		1988	215	453	380	362	900	7300	1204	1020	2090	1330	13600	1460	3200	1210	1110	2100
	1989	0.60476	0.18967	1.81869	0.28971	35.1013	34.1179	1.47757	1.63773	26.421	40.0891	46.9001	14.3215	9.10104	10.1508	3.91832	18.0678		1989	710	884	736	1800	13200	7460	1385	1750	3150	890	18000	1440	4940	4180	167.2	3090
	1990	1.52871	1.9492	4.82134	0.93316	37.6331	61.0253	1.72398	2.84961	109.506	51.1149	31.1062	19.3662	8.94519	15.5864	34.9652	8.66539		1990	612	1740	2430	1600	13300	5710	770	848	2880	564	11300	2820	3760	4920	1602	3640
	1991	0.62521	0.29508	0.067	0.04488	1.63701	2.85341	0.09408	0.5731	5.30366	2.93776	9.07681	18.8347	15.0532	15.5685	5.09275	7.71858		1991	542	592	216	461	1820	1470	441	662	1630	380	5400	4550	3970	2420	173	1298
	1992	0.6533	0.37395	0.27808	0.17682	2.65496	13.7525	0.5338	1.27873	14.1062	3.45929	20.3268	7.79487	17.5656	6.09353	37.5708	48.9171		1992	2370	671	187	773	2810	2980	776	1160	3960	1010	9400	1480	3900	2160	3090	3150
	1993	0.15452	0.45545	0.30469	0.03426	1.86775	4.13473	0.13457	0.428	0.83473	0.49831	3.00961	2.9913	0.4657	0.3721	0.07599	0.73971		1993	698	1430	540	716	2430	1380	266	365	850	209	2420	1660	520	133	57	290
	1994	0.45523	2.61662	3.28009	1.27	10.4207	53.2884	0.29435	1.36977	13.637	6.45822	25.733	17.1667	4.97912	10.3355	43.6238	17.7795		1994	2090	1580	3170	3190	9980	8900	570	490	1460	892	11900	3210	6280	3060	740	3350
	1995	0.49547	1.07012	1.63953	0.07205	3.78376	5.78735	0.40171	0.32704	0.42759	0.15015	3.28518	28.7975	2.55007	3.05709	1.88999	5.60831		1995	357	410	700	351	2820	2240	280	235	202	203	2070	6700	2360	1620	122	684
	1996	3.22708	9.42029	6.23641	0.14336	6.54639	142.402	1.47875	8.24373	10.3677	1.37223	55.4301	23.7722	13.8347	6.37654	30.725	2.71401		1996	1010	4130	3950	1980	5630	18500	1150	2040	2010	509	19700	4370	5110	2780	1480	3020
	1997	0.92059	3.58141	3.42834	0.27502	5.31218	16.9231	0.97863	2.55816	27.398	5.99742	7.27454	3.30295	2.09925	2.84147	8.24823	1.75319		1997	337	1750	1400	953	2730	2370	417	682	2160	935	2700	1310	3090	2220	1610	2950
	1998	0.18341	0.90572	1.07004	0.15401	2.35352	27.9131	2.82545	3.61518	8.48632	1.19206	15.4858	25.0363	35.6614	39.2758	10.4567	12.2837		1998	141	755	555	570	1440	3030	528	654	1360	447	7700	4950	8630	10000	636	3280
	1999	0.0289	0.04625	0.13753	0.0141	1.04001	18.7733	0.88644	3.67468	1.29256	6.32883	13.8509	18.6548	8.67906	9.01557	0.78299	1.89719		1999	240	103	352	58.4	1250	3360	296	576	952	666	5640	3660	4650	4060	110	389
	2000	0.10163	0.18999	0.20826	0.21581	1.13795	94.7332	0.35057	0.33671	2.14667	9.52721	18.7088	40.9427	39.0693	53.8101	30.4919	4.42953		2000	658	346	312	614	934	8150	532	681	769	700	5550	6890	10700	9830	605	3530
	2001	0.10361	5.49862	0.63509	0.23949	3.10681	263.279	2.53865	2.50866	12.7397	7.19288	42.0727	51.8168	27.9721	59.2474	0.85009	29.7991		2001	692	4300	1250	1780	10000	27400	3740	2290	3880	650	10000	2470	7970	11600		2720
	2002	0.08043	0.58976	0.46581	0.02345	1.00602	3.86728	0.12902	0.55096	2.14675	2.43049	1.22264	2.29778	0.76962	0.5811	1.57292	7.00031		2002	860	220	750	88.8	374	1030	108	280	1720	291	1030	968	305	224	79.5	390
	2003	0.06177	0.34454		0.03802	0.77887	6.1	0.13024	0.3414	2.39935	1.91843	35.582	25.816	12.8	14.2749	11.8858	0.85168		2003	158	124		306	398	258	201	307	258	257	1540	6940	4090	7400	264	409
	2004	0.82535	8.1952	0.18754		5.91344	78.7642	1.09364	2.49102	2.5121	1.70888	328.521		18.6863	91.1972	3.13154	2.26884		2004	4410	3374	2040		14802.4	7569.45	1822.2	2240.5	1374.73	899.61	14973.6		7195.75	8637.5		1479
	2005	0.77858	14.433	0.42662		13.8489	118.863	1.20575	4.62647	13.3512	9.48336	126.294	122.68	34.7509	109.228	30.2549	7.17196		2005	4696	4080	151.8		2947.33	5905.11	933	1526.88	3698.69	730.49	13250	3439.5	3195	6443.75	1363.36	4337.8
	2006	0.0702	2.04578	0.20048		1.1613	113.638	0.64285	7.59991	4.14383	2.41475	55.7542	40.2721	4.74572	23.2585	3.19027	2.0542		2006	1105	1400	62.43		915.38	9856.67	500.63	1438.84	2801.97	701.64	18575	2480	3025	3732	793.24	1257.7
	2007	0.09331	0.85933	0.15131		1.56137	176.208	1.0334	5.04597	6.45954	3.68747	6.3763	29.0589	20.6697	61.3667	1.71278	26.5523		2007	3613	3530	47.32		729.18	8950	603.46	1555.82	5108.56	858.87	8921.26	1945.32	8082	10387.5	3602	4091.8
	2008	0.0374	17.3651	0.33957		3.17846	166.377	1.33232	15.6002	9.08251	3.38386	48.5937	6.845	8.39089	26.5715	0.03819	30.9403		2008	1435.7	4084	134.52		948.95	11455	808.09	1476.84	5330.81	724.53	9606.25	1673.38	4622	9444.24	3370	5420
	2009	0.01157	6.59762	0.38144		1.74624	205.453	0.70979	11.7718	71.2129	1.59227	711.535	51.4032	29.9465	17.6732		2.08433		2009	1062	1740	85.74		853.34	18356.7	965.64	2004.78	8498.25	1079.23	27445.9	8229.63	4182	4350	1014.58	2519.86
	2010	0.20011	0.21573	0.14315		4.37443	15.9172	0.3788		9.52603	1.69695	13.2059	42.2857	1.50768	6.10685		3.37457		2010	135.8	471.5	551.76		1115.29	1173.69	339.75		1247.61	749.14	2831.66	1397.01	696.42	1026.38	86.16	1916.33
